# Supplementary material for: Vestibular hair cells are more prone to damage by excessive acceleration insult in the mouse with KCNQ4 dysfunction
Source: Sci Rep. 2024 Jul 3;14:15260. doi: 10.1038/s41598-024-66115-9 (PMC11219875; doi:10.1038/s41598-024-66115-9)
Supplement: Supplementary file 1 — Supplementary Information 1. [file 41598_2024_66115_MOESM1_ESM.xlsx]

## Sheet: Data file 1
Genotype	Stimulation duration	Mouse No.	Gain
			0.08 Hz		0.1 Hz		0.16 Hz		0.32 Hz
			Pre	After	Pre	After	Pre	After	Pre	After
Kcnq4p.W277S/p.W277S	6 hours	1	0.301715	0.1363	0.495558	0.231217	0.82061	0.312422	0.766905	0.44424
		2	0.253962	0.198582	0.419832	0.323288	0.657568	0.432528	0.700812	0.414105
		3	0.438007	0.324292	0.459287	0.37581	0.636498	0.496455	0.678147	0.613982
		4	0.27263	0.144448	0.347575	0.233828	0.605457	0.447725	0.685315	0.48797
		5	0.265317	0.193117	0.355955	0.225215	0.603507	0.453385	0.684532	0.514628
Avg			0.306327	0.199348	0.415641	0.277871	0.664728	0.428503	0.703143	0.494985
SD			0.0756973	0.0752324	0.0642352	0.0680877	0.0900116	0.0690959	0.036606	0.0769936
Kcnq4p.W277S/p.W277S	12 hours	1	0.21264	0.166075	0.31343	0.237513	0.713615	0.432075	0.679948	0.56631
		2	0.53894	0.379558	0.564175	0.400035	0.55793	0.59437	0.648435	0.636088
		3	0.518983	0.156158	0.675195	0.180578	0.810445	0.42665	0.798875	0.486223
		4	0.53679	0.08777	0.63099	0.156368	0.749648	0.35768	0.728173	0.493157
		5	0.612687	0.275188	0.59628	0.253153	0.761375	0.319468	0.81981	0.453145
Avg			0.484008	0.21295	0.556014	0.245529	0.718603	0.426048	0.735048	0.526984
SD			0.155905	0.114809	0.14174	0.0950828	0.0962664	0.10536	0.073898	0.0736682
Kcnq4p.W277S/p.W277S	24 hours	1	0.54122	0.039205	0.791142	0.064625	0.90111	0.158905	0.9292	0.241948
		2	0.889375	0.0760075	0.969253	0.149198	0.990903	0.257467	0.883733	0.34853
		3	0.350468	0.008235	0.577002	0.0097225	0.784798	0.0337625	0.822907	0.217278
		4	0.554528	0.0776875	0.60096	0.141253	0.83392	0.254082	0.916225	0.41628
		5	0.436965	0.0681325	0.62723	0.06086	0.739362	0.227798	0.829525	0.447313
		6	0.230878	0.0328275	0.335462	0.04245	0.668035	0.064805	0.850387	0.0679325
		7	0.451382	0.0662975	0.578695	0.162237	0.697225	0.332153	0.844837	0.486648
Avg			0.493545	0.0526275	0.639964	0.0900493	0.802193	0.189853	0.868116	0.31799
SD			0.207009	0.0262831	0.197234	0.0599276	0.115231	0.109045	0.0421878	0.149565
Data S1. Raw data of stimulation time-dependent gain value changes in slow harmonic acceleration test (Kcnq4p.W277S/p.W277S mouse). Statistical analysis for each stimulation frequency can be found in the following worksheets.

## Sheet: Statistics 0.08Hz
Data analyzed by SigmaPlot 13.0
Two Way Repeated Measures ANOVA (One Factor Repetition)
Data source: SHA_Gain_0.08 in Notebook2
General Linear Model
Dependent Variable: Col 4
Normality Test (Shapiro-Wilk):	Passed	(P = 0.489)
Equal Variance Test (Brown-Forsythe):	Passed	(P = 0.464)
Source of Variation	DF	SS	MS	F	P
Col 1	2	0.052	0.026	1.26	0.314
Col 3(Col 1)	14	0.289	0.0206
Col 2	1	0.618	0.618	51.488	<0.001
Col 1 x Col 2	2	0.164	0.0821	6.847	0.008
Residual	14	0.168	0.012
Total	33	1.401	0.0425
Main effects cannot be properly interpreted if significant interaction is determined. This is because the size of a factor's effect depends upon the level of the other factor.
The effect of different levels of Col 1 depends on what level of Col 2 is present. There is a statistically significant interaction between Col 1 and Col 2. (P = 0.008)
Power of performed test with alpha = 0.0500: for Col 1 : 0.0832
Power of performed test with alpha = 0.0500: for Col 2 : 1.000
Power of performed test with alpha = 0.0500: for Col 1 x Col 2 : 0.788
Expected Mean Squares:
Approximate DF Residual for Col 1 = 14.000
Expected MS(Col 1) = var(res) + 2.000 var(Col 3(Col 1)) + var(Col 1)
Expected MS(Col 3(Col 1)) = var(res) + 2.000 var(Col 3(Col 1))
Expected MS(Col 2) = var(res) + var(Col 2)
Expected MS(Col 1 x Col 2) = var(res) + var(Col 1 x Col 2)
Expected MS(Residual) = var(res)
Least square means for Col 1 :
Group	Mean	SEM
6 hours	0.253	0.0454
12 hours	0.348	0.0454
24 hours	0.273	0.0384
Least square means for Col 2 :
Group	Mean
Pre	0.428
After	0.155
Std Err of LS Mean = 0.0314
Least square means for Col 1 x Col 2 :
Group	Mean	SEM
6 hours x Pre	0.306	0.0571
6 hours x After	0.199	0.0571
12 hours x Pre	0.484	0.0571
12 hours x After	0.213	0.0571
24 hours x Pre	0.494	0.0483
24 hours x After	0.0526	0.0483
All Pairwise Multiple Comparison Procedures (Holm-Sidak method):
Overall significance level = 0.05
Comparisons for factor: Col 2 within 6 hours
Comparison	Diff of Means	t	P	P<0.050
Pre vs. After	0.107	1.544	0.145	No
Comparisons for factor: Col 2 within 12 hours
Comparison	Diff of Means	t	P	P<0.050
Pre vs. After	0.271	3.913	0.002	Yes
Comparisons for factor: Col 2 within 24 hours
Comparison	Diff of Means	t	P	P<0.050
Pre vs. After	0.441	7.531	<0.001	Yes
Comparisons for factor: Col 1 within Pre
Comparison	Diff of Means	t	P	P<0.050
24 hours vs. 6 hours	0.187	2.503	0.056	No
12 hours vs. 6 hours	0.178	2.2	0.072	No
24 hours vs. 12 hours	0.00954	0.128	0.9	No
Comparisons for factor: Col 1 within After
Comparison	Diff of Means	t	P	P<0.050
12 hours vs. 24 hours	0.16	2.144	0.119	No
6 hours vs. 24 hours	0.147	1.962	0.117	No
12 hours vs. 6 hours	0.0136	0.168	0.868	No
Pre, before the hypergravity stimulation; After, after the hypergravity stimulation

## Sheet: Statistics 0.10Hz
Data analyzed by SigmaPlot 13.0
Two Way Repeated Measures ANOVA (One Factor Repetition)
Data source: SHA_Gain_0.1 in Stat_TwoWayRMANOVA_20210217_Time dependentHomo
General Linear Model
Dependent Variable: Col 4
Normality Test (Shapiro-Wilk):	Passed	(P = 0.603)
Equal Variance Test (Brown-Forsythe):	Passed	(P = 0.079)
Source of Variation	DF	SS	MS	F	P
Col 1	2	0.0152	0.00761	0.467	0.637
Col 3(Col 1)	14	0.228	0.0163
Col 2	1	0.918	0.918	72.111	<0.001
Col 1 x Col 2	2	0.256	0.128	10.051	0.002
Residual	14	0.178	0.0127
Total	33	1.769	0.0536
Main effects cannot be properly interpreted if significant interaction is determined. This is because the size of a factor's effect depends upon the level of the other factor.
The effect of different levels of Col 1 depends on what level of Col 2 is present. There is a statistically significant interaction between Col 1 and Col 2. (P = 0.002)
Power of performed test with alpha = 0.0500: for Col 1 : --
Power of performed test with alpha = 0.0500: for Col 2 : 1.000
Power of performed test with alpha = 0.0500: for Col 1 x Col 2 : 0.935
Expected Mean Squares:
Approximate DF Residual for Col 1 = 14.000
Expected MS(Col 1) = var(res) + 2.000 var(Col 3(Col 1)) + var(Col 1)
Expected MS(Col 3(Col 1)) = var(res) + 2.000 var(Col 3(Col 1))
Expected MS(Col 2) = var(res) + var(Col 2)
Expected MS(Col 1 x Col 2) = var(res) + var(Col 1 x Col 2)
Expected MS(Residual) = var(res)
Least square means for Col 1 :
Group	Mean	SEM
6 hours	0.347	0.0404
12 hours	0.401	0.0404
24 hours	0.365	0.0341
Least square means for Col 2 :
Group	Mean
Pre	0.537
After	0.204
Std Err of LS Mean = 0.0296
Least square means for Col 1 x Col 2 :
Group	Mean	SEM
6 hours x Pre	0.416	0.0539
6 hours x After	0.278	0.0539
12 hours x Pre	0.556	0.0539
12 hours x After	0.246	0.0539
24 hours x Pre	0.64	0.0455
24 hours x After	0.09	0.0455
All Pairwise Multiple Comparison Procedures (Holm-Sidak method):
Overall significance level = 0.05
Comparisons for factor: Col 2 within 6 hours
Comparison	Diff of Means	t	P	P<0.050
Pre vs. After	0.138	1.931	0.074	No
Comparisons for factor: Col 2 within 12 hours
Comparison	Diff of Means	t	P	P<0.050
Pre vs. After	0.31	4.352	<0.001	Yes
Comparisons for factor: Col 2 within 24 hours
Comparison	Diff of Means	t	P	P<0.050
Pre vs. After	0.55	9.12	<0.001	Yes
Comparisons for factor: Col 1 within Pre
Comparison	Diff of Means	t	P	P<0.050
24 hours vs. 6 hours	0.224	3.179	0.011	Yes
12 hours vs. 6 hours	0.14	1.842	0.147	No
24 hours vs. 12 hours	0.0839	1.19	0.244	No
Comparisons for factor: Col 1 within After
Comparison	Diff of Means	t	P	P<0.050
6 hours vs. 24 hours	0.188	2.662	0.038	Yes
12 hours vs. 24 hours	0.155	2.204	0.071	No
6 hours vs. 12 hours	0.0323	0.424	0.675	No
Pre, before the hypergravity stimulation; After, after the hypergravity stimulation

## Sheet: Statistics 0.16Hz
Data analyzed by SigmaPlot 13.0
Two Way Repeated Measures ANOVA (One Factor Repetition)
Data source: SHA_Gain_0.16 in Stat_TwoWayRMANOVA_20210217_Time dependentHomo
General Linear Model
Dependent Variable: Col 4
Normality Test (Shapiro-Wilk):	Passed	(P = 0.851)
Equal Variance Test (Brown-Forsythe):	Passed	(P = 0.998)
Source of Variation	DF	SS	MS	F	P
Col 1	2	0.0365	0.0182	2.565	0.112
Col 3(Col 1)	14	0.0995	0.00711
Col 2	1	1.199	1.199	91.01	<0.001
Col 1 x Col 2	2	0.253	0.127	9.608	0.002
Residual	14	0.184	0.0132
Total	33	1.986	0.0602
Main effects cannot be properly interpreted if significant interaction is determined. This is because the size of a factor's effect depends upon the level of the other factor.
The effect of different levels of Col 1 depends on what level of Col 2 is present. There is a statistically significant interaction between Col 1 and Col 2. (P = 0.002)
Power of performed test with alpha = 0.0500: for Col 1 : 0.276
Power of performed test with alpha = 0.0500: for Col 2 : 1.000
Power of performed test with alpha = 0.0500: for Col 1 x Col 2 : 0.923
Expected Mean Squares:
Approximate DF Residual for Col 1 = 14.000
Expected MS(Col 1) = var(res) + 2.000 var(Col 3(Col 1)) + var(Col 1)
Expected MS(Col 3(Col 1)) = var(res) + 2.000 var(Col 3(Col 1))
Expected MS(Col 2) = var(res) + var(Col 2)
Expected MS(Col 1 x Col 2) = var(res) + var(Col 1 x Col 2)
Expected MS(Residual) = var(res)
Least square means for Col 1 :
Group	Mean	SEM
6 hours	0.547	0.0267
12 hours	0.572	0.0267
24 hours	0.496	0.0225
Least square means for Col 2 :
Group	Mean
Pre	0.729
After	0.348
Std Err of LS Mean = 0.0247
Least square means for Col 1 x Col 2 :
Group	Mean	SEM
6 hours x Pre	0.665	0.045
6 hours x After	0.429	0.045
12 hours x Pre	0.719	0.045
12 hours x After	0.426	0.045
24 hours x Pre	0.802	0.0381
24 hours x After	0.19	0.0381
All Pairwise Multiple Comparison Procedures (Holm-Sidak method):
Overall significance level = 0.05
Comparisons for factor: Col 2 within 6 hours
Comparison	Diff of Means	t	P	P<0.050
Pre vs. After	0.236	3.254	0.006	Yes
Comparisons for factor: Col 2 within 12 hours
Comparison	Diff of Means	t	P	P<0.050
Pre vs. After	0.293	4.029	0.001	Yes
Comparisons for factor: Col 2 within 24 hours
Comparison	Diff of Means	t	P	P<0.050
Pre vs. After	0.612	9.979	<0.001	Yes
Comparisons for factor: Col 1 within Pre
Comparison	Diff of Means	t	P	P<0.050
24 hours vs. 6 hours	0.137	2.331	0.081	No
24 hours vs. 12 hours	0.0836	1.418	0.308	No
12 hours vs. 6 hours	0.0539	0.846	0.405	No
Comparisons for factor: Col 1 within After
Comparison	Diff of Means	t	P	P<0.050
6 hours vs. 24 hours	0.239	4.047	0.001	Yes
12 hours vs. 24 hours	0.236	4.005	<0.001	Yes
6 hours vs. 12 hours	0.00245	0.0385	0.97	No
Pre, before the hypergravity stimulation; After, after the hypergravity stimulation

## Sheet: Statistics 0.32Hz
Data analyzed by SigmaPlot 13.0
Two Way Repeated Measures ANOVA (One Factor Repetition)
Data source: SHA_Gain_0.32 in Stat_TwoWayRMANOVA_20210217_Time dependentHomo
General Linear Model
Dependent Variable: Col 4
Normality Test (Shapiro-Wilk):	Passed	(P = 0.546)
Equal Variance Test (Brown-Forsythe):	Passed	(P = 0.743)
Source of Variation	DF	SS	MS	F	P
Col 1	2	0.00909	0.00454	0.767	0.483
Col 3(Col 1)	14	0.0829	0.00592
Col 2	1	0.86	0.86	89.437	<0.001
Col 1 x Col 2	2	0.241	0.12	12.521	<0.001
Residual	14	0.135	0.00962
Total	33	1.502	0.0455
Main effects cannot be properly interpreted if significant interaction is determined. This is because the size of a factor's effect depends upon the level of the other factor.
The effect of different levels of Col 1 depends on what level of Col 2 is present. There is a statistically significant interaction between Col 1 and Col 2. (P = <0.001)
Power of performed test with alpha = 0.0500: for Col 1 : --
Power of performed test with alpha = 0.0500: for Col 2 : 1.000
Power of performed test with alpha = 0.0500: for Col 1 x Col 2 : 0.977
Expected Mean Squares:
Approximate DF Residual for Col 1 = 14.000
Expected MS(Col 1) = var(res) + 2.000 var(Col 3(Col 1)) + var(Col 1)
Expected MS(Col 3(Col 1)) = var(res) + 2.000 var(Col 3(Col 1))
Expected MS(Col 2) = var(res) + var(Col 2)
Expected MS(Col 1 x Col 2) = var(res) + var(Col 1 x Col 2)
Expected MS(Residual) = var(res)
Least square means for Col 1 :
Group	Mean	SEM
6 hours	0.599	0.0243
12 hours	0.631	0.0243
24 hours	0.593	0.0206
Least square means for Col 2 :
Group	Mean
Pre	0.769
After	0.447
Std Err of LS Mean = 0.0216
Least square means for Col 1 x Col 2 :
Group	Mean	SEM
6 hours x Pre	0.703	0.0394
6 hours x After	0.495	0.0394
12 hours x Pre	0.735	0.0394
12 hours x After	0.527	0.0394
24 hours x Pre	0.868	0.0333
24 hours x After	0.318	0.0333
All Pairwise Multiple Comparison Procedures (Holm-Sidak method):
Overall significance level = 0.05
Comparisons for factor: Col 2 within 6 hours
Comparison	Diff of Means	t	P	P<0.050
Pre vs. After	0.208	3.356	0.005	Yes
Comparisons for factor: Col 2 within 12 hours
Comparison	Diff of Means	t	P	P<0.050
Pre vs. After	0.208	3.355	0.005	Yes
Comparisons for factor: Col 2 within 24 hours
Comparison	Diff of Means	t	P	P<0.050
Pre vs. After	0.55	10.495	<0.001	Yes
Comparisons for factor: Col 1 within Pre
Comparison	Diff of Means	t	P	P<0.050
24 hours vs. 6 hours	0.165	3.197	0.011	Yes
24 hours vs. 12 hours	0.133	2.578	0.031	Yes
12 hours vs. 6 hours	0.0319	0.572	0.572	No
Comparisons for factor: Col 1 within After
Comparison	Diff of Means	t	P	P<0.050
12 hours vs. 24 hours	0.209	4.05	0.001	Yes
6 hours vs. 24 hours	0.177	3.43	0.004	Yes
12 hours vs. 6 hours	0.032	0.574	0.571	No
Pre, before the hypergravity stimulation; After, after the hypergravity stimulation
