# Supplementary material for: Vestibular hair cells are more prone to damage by excessive acceleration insult in the mouse with KCNQ4 dysfunction
Source: Sci Rep. 2024 Jul 3;14:15260. doi: 10.1038/s41598-024-66115-9 (PMC11219875; doi:10.1038/s41598-024-66115-9)
Supplement: Supplementary file 2 — Supplementary Information 2. [file 41598_2024_66115_MOESM2_ESM.xlsx]

## Sheet: Data file 2_SHA test
Genotype	Mouse No.	Gain													Phase													Symmetry
		0.08 Hz		0.1 Hz		0.16 Hz		0.32 Hz		0.64		1.28			0.08 Hz		0.1 Hz		0.16 Hz		0.32 Hz		0.64		1.28			0.08 Hz		0.1 Hz		0.16 Hz		0.32 Hz		0.64		1.28
		Pre	After	Pre	After	Pre	After	Pre	After	Pre	After	Pre	After		Pre	After	Pre	After	Pre	After	Pre	After	Pre	After	Pre	After		Pre	After	Pre	After	Pre	After	Pre	After	Pre	After	Pre	After
Kcnq4+/+	1	0.72213	0.107455	0.771822	0.174195	0.882078	0.216823	0.958438	0.482495	0.99	0.45	1	0.51		32.4391	36.8315	34.0474	30.6703	17.6494	21.7376	7.4819	26.5552	6.52	22.42	6.24	18.87		5.96665	33.157	2.01293	35.8201	3.8025	28.6987	1.34746	11.0075	0.98	10.39	0.74	8.44
	2	0.698722	0.14223	0.768998	0.17399	1.00778	0.344093	0.99116	0.481479	0.98	0.52	0.99	0.55		32.6272	39.818	28.361	41.5087	6.82744	30.7601	8.05858	10.0586	5.71	15.32	6.77	21.35		1.94254	25.3994	4.21457	10.7111	2.05166	11.7364	0.973409	8.50858	0.75	9.35	0.45	7.78
	3	0.706595	0.0753025	0.7699	0.203587	0.84421	0.399253	0.801458	0.554976	0.96	0.6	0.99	0.54		30.6611	59.6048	27.7683	47.8566	10.333	36.3381	7.27737	17.867	6.32	12.25	5.46	15.01		4.98226	8.80954	7.57833	11.6168	2.11371	9.96213	5.31747	4.36702	3.22	4.11	1.11	3.89
	4	0.723158	0.109595	0.762643	0.140055	0.883149	0.21787	0.93455	0.51897	0.97	0.61	1	0.65		33.5547	36.4791	33.6823	28.7868	15.5074	24.1565	8.50139	25.5579	4.55	32.14	5.69	25.46		5.23549	31.1451	1.51686	30.8299	1.82973	26.4364	0.508354	8.4964	0.64	6.5	0.48	5.58
	5	0.725222	0.134057	0.71865	0.163	1.02703	0.42537	0.983437	0.48134	0.99	0.72	0.98	0.75		36.4791	4.08715	28.9427	42.6303	7.30249	20.2979	7.78724	20.4919	5.23	25.42	4.78	28.65		2.1968	24.7599	0.638589	7.77687	3.35267	9.43159	1.73777	8.30632	1.12	7.22	0.75	3.45
	6	0.698987	0.0644438	0.7348	0.203135	0.87841		0.81077	0.511352	0.96	0.55	0.99	0.6		31.634	56.7008	28.0462	48.4602	11.3022		8.92997	4.74896	3.98	18.39	4.12	12.12		5.21985	9.48178	7.5506	11.6019	3.09823		3.22767	5.11781	1.45	4.5	0.95	3.78
	7	0.443175	0.14314	0.621375	0.362973	0.959143	0.63251	1.0038	0.75769	0.99	0.72	0.97	0.72		41.0765	48.6617	36.3812	40.5722	21.6947	27.5349	7.67396	18.4991	6.01	21.71	5.28	20.35		15.7091	4.68049	2.22487	4.37033	7.59412	3.54521	3.21844	3.47114	2.19	3.31	1.32	1.1
	8	0.636906	0.100866	0.616672	0.174079	0.74095	0.28183	0.936086	0.558824	1	0.54	0.99	0.6		43.4534	42.545	44.9698	47.6841	22.6182	21.608	6.32452	26.8375	5.12	18.95	5.55	16.78		3.62642	3.95176	1.61482	5.2076	3.9446	5.68652	0.123899	1.29466	0.57	1.33	0.54	0.58
	9	0.851081	0.138806	0.854788	0.228161	0.761418	0.686609	1.02231	0.988162	1	0.91	1	0.95		29.9478	44.978	28.8777	46.8734	18.9824	26.1209	2.86098	12.8775	2.55	19.21	3.36	17.36		1.29545	2.84526	1.62359	3.57046	5.64027	0.710298	1.69738	0.637077	0.93	1.11	0.83	0.76
	10	0.625289	0.185678	0.573139	0.250005	0.890841	0.374717	0.9326	0.602256	0.95	0.62	1	0.67		35.829	45.6443	35.8449	39.0315	17.5477	31.0846	13.9572	18.7532	7.88	21.54	6.89	20.37		2.58765	5.15078	5.15166	1.5781	0.451403	0.78928	0.471522	0.65159	0.42	0.62	0.37	0.4
	11	0.52	0.17	0.69	0.21	0.82	0.39	0.93	0.58	0.96	0.59	0.96	0.6		34.35	47.32	33.19	38.25	14.58	25.23	7.71	17.24	5.58	20.71	5.39	19.45		3.99	15.12	3.22	12.94	2.78	9.45	1.89	4.11	0.58	3.92	0.52	2.12
Avg		0.668297	0.124689	0.716617	0.207562	0.881364	0.396907	0.936782	0.592504	0.977273	0.620909	0.988182	0.649091		34.732	42.0609	32.7374	41.1204	14.9405	26.4868	7.86937	18.1352	5.40455	20.7327	5.41182	19.6155		4.79566	14.9546	3.39517	12.3657	3.33263	10.6447	1.86485	5.08801	1.16818	4.76	0.732727	3.44364
SD		0.110181	0.0372409	0.0839816	0.0602694	0.0908837	0.156811	0.0718816	0.153429	0.0179393	0.124776	0.0132802	0.124294		4.25263	14.5618	5.20123	6.72371	5.42326	5.04812	2.58193	6.93348	1.40429	5.1845	1.05405	4.59349		3.93599	11.5577	2.43452	11.0689	1.95265	9.72219	1.53394	3.55933	0.845303	3.27673	0.300336	2.83822
Kcnq4+/p.W277S	1	0.743512	0.24818	0.758893	0.304995	0.85674	0.451525	0.89812	0.58129	0.97	0.55	0.99	0.6		25.7116	51.1889	28.7916	0.592399	14.7985	36.1201	2.72078	21.3979	4.32	26.35	2.55	17.95		5.54531	15.5571	3.91433	7.06429	0.022345	1.32691	1.13221	3.27858	1.02	3.12	0.68	3.29
	2	0.69049	0.197695	0.786095	0.204399	1.02436	0.351098	0.92437	0.569047	0.98	0.65	0.99	0.71		29.9471	1.58536	22.2696	44.1309	12.8976	38.9397	11.0471	32.8535	5.88	21.77	4.36	19.34		0.521192	8.22704	1.91534	1.35371	4.47521	7.70603	1.27725	3.21	0.99	3.33	0.54	3.25
	3	0.59705	0.038135	0.639155	0.0747075	0.808568	0.197178	0.80219	0.403675	0.96	0.52	0.97	0.61		31.9048	72.2171	30.6678	0.134324	15.2007	33.1123	12.6777	29.2172	7.26	28.54	5.68	21.28		7.59208	9.01335	6.55706	3.69183	4.5725	16.7434	3.31636	4.10908	2.14	3.98	0.95	4.01
	4	0.595617	0.140552	0.665235	0.263825	0.88826	0.355413	0.850283	0.500915	0.95	0.61	0.96	0.69		37.7097	57.6049	38.503	50.4263	14.2658	43.3188	9.03116	43.5466	5.79	35.29	6.23	30.31		2.03152	15.1173	4.58399	5.0439	3.00105	0.193588	2.39808	5.02882	1.52	4.38	1.12	4.22
	5	0.622927	0.117488	0.69478	0.17713	0.7425	0.31825	0.72802	0.465732	0.97	0.57	1	0.6		34.3672	54.7505	28.2653	48.0035	16.2823	44.7336	13.241	24.2383	9.35	22.64	7.65	17.26		2.84216	21.9087	1.33765	15.4378	7.39086	1.23558	2.94988	1.14817	1.98	1.2	1.34	1.25
	6	0.1693	0.0593525	0.30668	0.10721	0.611888	0.130985	0.723152	0.230705	0.98	0.37	0.99	0.48		54.0063	47.8474	52.1819	37.295	24.5241	47.8012	15.445	47.1996	8.89	32.68	6.58	25.39		4.78789	13.4296	10.0782	15.831	1.66466	0.363216	0.900918	1.58692	0.92	1.23	0.73	1.31
	7	0.39	0.09	0.52	0.15	0.85	0.24	0.91	0.39	0.96	0.61	0.98	0.63		42.21	45.35	40.32	29.78	20.16	31.05	12.17	32.73	6.54	28.05	3.98	20.32		4.42	17.35	7.28	10.26	3.47	3.38	1.28	4.11	1.02	2.93	0.85	2.25
Avg		0.544128	0.127343	0.624405	0.183181	0.826046	0.292064	0.833734	0.448766	0.967143	0.554286	0.982857	0.617143		36.551	47.2206	34.4285	30.0518	16.8756	39.2965	10.9047	33.0262	6.86143	27.9029	5.29	21.6929		3.96288	14.3719	5.09522	8.38322	3.5138	4.42125	1.89353	3.21022	1.37	2.88143	0.887143	2.79714
SD		0.198783	0.0750532	0.164781	0.0821259	0.127715	0.108989	0.0845079	0.121158	0.011127	0.0919886	0.0138013	0.0747695		9.35872	21.9529	9.9853	21.4128	4.07009	6.25215	4.10943	9.47484	1.78607	4.9251	1.74919	4.63994		2.35924	4.74331	3.09911	5.67263	2.34347	6.02459	0.976046	1.40337	0.513063	1.24281	0.274695	1.21437
Kcnq4p.W277S/p.W277S	1	0.54122	0.039205	0.791142	0.064625	0.90111	0.158905	0.9292	0.241948	0.97	0.3	0.99	0.32		40.5191	41.0856	28.6612	2.71798	24.8945	37.7014	13.2207	28.9764	9.24	25.34	8.68	22.12		9.78844	13.3365	0.843724	16.8489	2.31495	10.5169	1.36761	0.799967	1.14	1.11	0.92	1.03
	2	0.889375	0.0760075	0.969253	0.149198	0.990903	0.257467	0.883733	0.34853	0.95	0.35	0.97	0.4		31.6646	45.8101	19.9232	37.4308	19.1948	32.9072	9.33415	0.0360705	7.68	10.32	7.57	18.45		6.79128	23.3251	1.6037	25.1947	6.66342	6.36333	1.33337	0.799967	1.32	0.92	0.99	1.08
	3	0.350468	0.008235	0.577002	0.0097225	0.784798	0.0337625	0.822907	0.217278	0.95	0.25	0.97	0.27		38.8831	37.7352	36.3872	32.2176	26.7996	32.2915	11.1174	32.224	8.32	27.25	9.12	24.23		0.866712	6.28625	0.043042	13.0685	0.473263	23.2487	0.872957	1.16779	0.75	1.45	0.45	1.23
	4	0.554528	0.0776875	0.60096	0.141253	0.83392	0.254082	0.916225	0.41628	0.99	0.45	0.99	0.5		40.4243	48.7176	35.7974	2.77042	22.5854	30.2328	13.5715	32.6238	10.11	25.47	8.47	24.69		7.62842	11.4329	6.91634	11.2152	3.89115	2.26149	1.56714	4.4046	1.23	3.98	0.65	4.02
	5	0.436965	0.0681325	0.62723	0.06086	0.739362	0.227798	0.829525	0.447313	0.97	0.5	0.99	0.51		45.58	55.3398	37.7396	52.2244	15.4614	25.1011	15.306	21.5445	8.87	12.58	6.54	14.37		1.44772	15.5165	5.624	9.11291	7.02051	13.5283	0.404803	10.9192	0.36	8.28	0.32	6.78
	6	0.230878	0.0328275	0.335462	0.04245	0.668035	0.064805	0.850387	0.0679325	0.98	0.12	1	0.2		47.0496	37.6941	41.03	40.0111	23.6135	28.7608	17.0063	26.2612	12.23	22.17	9.12	20.58		15.3026	22.289	4.99533	13.259	3.71541	5.27396	0.57103	0.019675	0.64	3.45	0.71	2.58
	7	0.451382	0.0662975	0.578695	0.162237	0.697225	0.332153	0.844837	0.486648	0.96	0.55	0.97	0.55		46.4784	49.3543	36.5816	38.7957	23.0302	30.455	11.4688	19.8588	8.65	20.98	7.79	15.46		5.19125	4.28588	0.190949	7.42477	0.250162	2.74011	0.988617	0.4648	1.02	1.37	0.99	0.93
	8	0.44	0.04	0.61	0.11	0.76	0.18	0.85	0.33	0.94	0.21	0.99	0.39		43.39	42.11	36.32	23.69	22.38	25.45	14.65	18.74	8.28	18.45	8.01	17.36		4.45	9.85	2.21	10.33	1.99	15.42	0.87	3.42	0.79	2.47	0.74	3.01
Avg		0.486852	0.0510491	0.636218	0.0925431	0.796919	0.188622	0.865852	0.319491	0.962857	0.347143	0.982857	0.402857		41.7486	44.7308	34.055	28.7323	22.2449	30.3625	13.2094	22.5331	9.16286	19.6029	8.08857	19.3057		6.4333	13.2903	2.80339	13.3068	3.28986	9.9191	0.996941	2.74951	0.872857	3.13143	0.692857	2.80429
SD		0.192586	0.0247396	0.182911	0.0559288	0.107721	0.101016	0.03958	0.138535	0.0179947	0.160698	0.0125357	0.130092		5.08512	6.20596	6.66568	17.906	3.49915	4.11377	2.49121	10.5545	1.54607	6.30093	0.916105	4.0524		4.67207	6.8874	2.666	5.59783	2.55383	7.22812	0.40343	3.63924	0.338709	2.53598	0.251311	2.09529
Data S2. Raw data of gain, phase, and symmetry values changes after stimulation in slow harmonic acceleration test in Kcnq4+/+, Kcnq4+/p.W276S, and Kcnq4p.W277S/p.W277S mouse. Statistical analysis for each stimulation frequency can be found in the following worksheets.
Blank: data was not available due to poor quality eye tracing
Pre, before stimulation; After, after stimulation
SHA, slow harmonic acceleration

## Sheet: Data file 2_Step velocity test
Genotype	Mouse No.	Rotation direction	Time constant
			Pre	After
Kcnq4+/+	1	Clockwise (CW)	2.84758	2.19806
		Counter clockwise (CCW)	4.47632	3.68079
	2	CW	3.35718	2.7063
		CCW	3.27197	1.86885
	3	CW	3.71652	2.25642
		CCW	3.46179	0.977956
	4	CW	4.13545	3.0252
		CCW	5.95321	1.94678
	5	CW	6.15642	1.26904
		CCW	3.96336	1.39966
Avg			4.13398	2.13291
SD			1.11423	0.834173
Kcnq4+/p.W277S	1	CW	4.36444	3.3314
		CCW	3.09731	0.96318
	2	CW	6.92408	1.51692
		CCW	3.82234	1.64751
	3	CW	5.97673	3.27772
		CCW	3.32656	1.68443
	4	CW	4.70982	2.06727
		CCW	5.55591	3.02167
	5	CW	4.17276	3.17237
		CCW	4.96248	1.07876
	6	CW	5.29354	3.22487
		CCW	4.56194	1.50421
Avg			4.746	2.27146
SD			1.15425	0.943322
Kcnq4p.W277S/p.W277S	1	CW	5.1536	0.3882
		CCW	5.0248	1.96833
	2	CW	6.47736	0.605529
		CCW	4.1772	1.01661
	3	CW	5.08736	0.775045
		CCW	5.49923	0.957326
	4	CW	4.7004	0.469356
		CCW	2.16349	1.12714
	5	CW	3.99209	1.1807
		CCW	3.78001	1.42994
	6	CW	5.50684	1.3047
		CCW	3.87246	0.761904
Avg			4.68749	1.02026
SD			1.13855	0.460852
Data S2. Raw data of time constant changes after stimulation in step velocity test in Kcnq4+/+, Kcnq4+/p.W276S, and Kcnq4p.W277S/p.W277S mouse. Statistical analysis can be found in the following worksheets.
Pre, before stimulation; After, after stimulation

## Sheet: Data file 2_OVAR test
Genotype	Mouse No.	Rotation direction	Modulation		Bias
			Pre	After	Pre	After
Kcnq4+/+	1	Clockwise (CW)	41.8149	22.774	18.8535	0.549425
		Counter clockwise (CCW)	33.9468	13.1251	7.85755	2.12541
	2	CW	45.2118	22.7008	2.42266	2.87143
		CCW	34.4239	17.1737	7.07669	1.17149
	3	CW	41.7345	12.1702	7.39071	2.14137
		CCW	51.436	26.2258	13.5047	0.867523
	4	CW	26.326	9.99647	7.22191	1.36985
		CCW	18.9251	5.22226	7.14983	0.0373388
	5	CW	22.9019	13.9308	10.3187	3.95753
		CCW	27.083	12.9834	2.36589	2.15071
	6	CW	18.1496	8.71146	1.1597	4.04313
		CCW	46.4025	25.6635	7.3461	2.70298
	7	CW	44.5027	15.6946	4.65699	4.0836
		CCW	49.2482	27.8246	6.21555	1.93778
	8	CW	44.8674	24.4926	5.18426	5.90888
		CCW	34.5642	10.7192
	9	CW	50.9414	16.0428
		CCW	37.0977	18.4257
	10	CW	11.9553	13.5219
		CCW	25.2163	14.8664
	11	CW	25.3136	7.01059
		CCW	11.0355	11.345
	12	CW	22.8296	5.95751
		CCW	11.3378	10.5493
	13	CW	25.8801	10.9914
		CCW	25.1418	21.7855
	14	CW	29.8497	11.3633
		CCW	23.3901	10.4569
Avg			31.4831	15.0616	7.24832	2.39456
SD			12.2806	6.3949	4.47157	1.57956
Kcnq4+/p.W277S	1	CW	42.6242	11.2131	12.1686	7.10118
		CCW	37.3396	31.0025	6.52185	6.29904
	2	CW	25.9202	8.85505	4.53679	1.00322
		CCW	50.6939	15.6363	12.3598	7.18478
	3	CW	55.0704	14.7053	7.24246	7.22865
		CCW	38.0532	20.9397	2.40635	0.804215
	4	CW	12.1777	14.4499	6.51553	1.01518
		CCW	21.8635	6.10912	3.11007	10.1288
	5	CW	49.5961	20.9037
		CCW	41.869	30.0642
	6	CW	53.0484	24.5567
		CCW	39.7114	18.0548
	7	CW	34.8366	21.8011
		CCW	18.0542	4.1972
	8	CW	24.6347	11.4805
Avg			36.3662	16.9313	6.85768	5.09563
SD			13.2899	8.04072	3.74361	3.61607
Kcnq4p.W277S/p.W277S	1	CW	51.0184	7.70067	8.0213	7.04063
		CCW	55.2368	8.98931	12.1622	0.804434
	2	CW	41.5245	3.7562	3.54371	0.644947
		CCW	35.3482	2.1338	7.52179	2.97828
	3	CW	40.5151	12.0533	10.0382	12.7722
		CCW	21.2937	7.19457	6.04951	3.47858
	4	CW	18.4713	4.01804	7.84159	0.644947
		CCW	26.9097	1.09639	9.07564	2.20418
	5	CW	25.1665	3.87276	11.9731	1.06087
		CCW	16.4837	6.64895	4.70268	3.90361
	6	CW	34.7209	3.70048	2.45784	4.34224
		CCW	14.2299	5.29118	6.06351	9.88098
	7	CW	43.3479	5.50496	3.79264	10.5036
		CCW	48.2451	12.4749	9.90497	2.78425
	8	CW	48.327	11.9336	21.4456	0.412185
		CCW	24.8009	7.5013	8.65578	4.39856
	9	CW	21.3087	5.68786
		CCW	17.8251	7.39951
	10	CW	38.1031	7.88661
		CCW	23.0326	8.67027
	11	CW	16.624	6.59328
Avg			31.5492	6.67181	8.32813	4.24091
SD			13.0123	3.0971	4.53503	3.85305
Data S2. Raw data of modulation and bias changes after stimulation in off-vertical axis rotation test in Kcnq4+/+, Kcnq4+/p.W276S, and Kcnq4p.W277S/p.W277S mouse. Statistical analysis can be found in the following worksheets.
Blank: data was not available due to poor quality eye tracing
Pre, before stimulation; After, after stimulation
OVAR, off-vertical axis rotation

## Sheet: Statistics gain 0.08Hz
Data analyzed by SigmaPlot 13.0
Two Way Repeated Measures ANOVA (One Factor Repetition)
Data source: SHA_Gain_0.08 in Notebook1
General Linear Model
Dependent Variable: Col 3
Normality Test (Shapiro-Wilk):	Passed	(P = 0.638)
Equal Variance Test (Brown-Forsythe):	Passed	(P = 1.000)
Source of Variation	DF	SS	MS	F	P
Col 1	2	0.151	0.0756	4.324	0.025
Col 4(Col 1)	23	0.402	0.0175
Col 2	1	2.717	2.717	233.169	<0.001
Col 1 x Col 2	2	0.0439	0.0219	1.883	0.175
Residual	23	0.268	0.0117
Total	51	3.814	0.0748
The difference in the mean values among the different levels of Col 1 is greater than would be expected by chance after allowing for effects of differences in Col 2. There is a statistically significant difference (P = 0.025). To isolate which group(s) differ from the others use a multiple comparison procedure.
The difference in the mean values among the different levels of Col 2 is greater than would be expected by chance after allowing for effects of differences in Col 1. There is a statistically significant difference (P = <0.001). To isolate which group(s) differ from the others use a multiple comparison procedure.
The effect of different levels of Col 1 does not depend on what level of Col 2 is present. There is not a statistically significant interaction between Col 1 and Col 2. (P = 0.175)
Power of performed test with alpha = 0.0500: for Col 1 : 0.571
Power of performed test with alpha = 0.0500: for Col 2 : 1.000
Power of performed test with alpha = 0.0500: for Col 1 x Col 2 : 0.183
Expected Mean Squares:
Approximate DF Residual for Col 1 = 23.000
Expected MS(Col 1) = var(res) + 2.000 var(Col 4(Col 1)) + var(Col 1)
Expected MS(Col 4(Col 1)) = var(res) + 2.000 var(Col 4(Col 1))
Expected MS(Col 2) = var(res) + var(Col 2)
Expected MS(Col 1 x Col 2) = var(res) + var(Col 1 x Col 2)
Expected MS(Residual) = var(res)
Least square means for Col 1 :
Group	Mean	SEM
WT	0.396	0.0282
HET	0.336	0.0353
HOMO	0.269	0.0331
Least square means for Col 2 :
Group	Mean
Pre	0.566
After	0.101
Std Err of LS Mean = 0.0241
Least square means for Col 1 x Col 2 :
Group	Mean	SEM
WT x Pre	0.668	0.0364
WT x After	0.125	0.0364
HET x Pre	0.544	0.0456
HET x After	0.127	0.0456
HOMO x Pre	0.487	0.0427
HOMO x After	0.051	0.0427
All Pairwise Multiple Comparison Procedures (Holm-Sidak method):
Overall significance level = 0.05
Comparisons for factor: Col 1
Comparison	Diff of Means	t	P	P<0.050
WT vs. HOMO	0.128	2.936	0.022	Yes
HET vs. HOMO	0.0668	1.38	0.329	No
WT vs. HET	0.0608	1.344	0.192	No
Comparisons for factor: Col 2
Comparison	Diff of Means	t	P	P<0.050
Pre vs. After	0.465	15.27	<0.001	Yes
WT, Kcnq4+/+; HET, Kcnq4+/p.W277S; Homo, Kcnq4p.W277S/p.W277S
Pre, before 6G hypergravity stimulation; After, after 6G hypergravity stimulation for 24 hours

## Sheet: Statistics gain 0.10Hz
Data analyzed by SigmaPlot 13.0
Two Way Repeated Measures ANOVA (One Factor Repetition)
Data source: SHA_Gain_0.16 in Notebook1
General Linear Model
Dependent Variable: Col 3
Normality Test (Shapiro-Wilk):	Passed	(P = 0.716)
Equal Variance Test (Brown-Forsythe):	Passed	(P = 0.967)
Source of Variation	DF	SS	MS	F	P
Col 1	2	0.0914	0.0457	3.106	0.064
Col 4(Col 1)	23	0.339	0.0147
Col 2	1	3.111	3.111	314.163	<0.001
Col 1 x Col 2	2	0.0201	0.0101	1.017	0.377
Residual	23	0.228	0.0099
Total	51	3.947	0.0774
The difference in the mean values among the different levels of Col 1 is not great enough to exclude the possibility that the difference is just due to random sampling variability after allowing for the effects of differences in Col 2. There is not a statistically significant difference (P = 0.064).
The difference in the mean values among the different levels of Col 2 is greater than would be expected by chance after allowing for effects of differences in Col 1. There is a statistically significant difference (P = <0.001). To isolate which group(s) differ from the others use a multiple comparison procedure.
The effect of different levels of Col 1 does not depend on what level of Col 2 is present. There is not a statistically significant interaction between Col 1 and Col 2. (P = 0.377)
Power of performed test with alpha = 0.0500: for Col 1 : 0.387
Power of performed test with alpha = 0.0500: for Col 2 : 1.000
Power of performed test with alpha = 0.0500: for Col 1 x Col 2 : 0.0523
Expected Mean Squares:
Approximate DF Residual for Col 1 = 23.000
Expected MS(Col 1) = var(res) + 2.000 var(Col 4(Col 1)) + var(Col 1)
Expected MS(Col 4(Col 1)) = var(res) + 2.000 var(Col 4(Col 1))
Expected MS(Col 2) = var(res) + var(Col 2)
Expected MS(Col 1 x Col 2) = var(res) + var(Col 1 x Col 2)
Expected MS(Residual) = var(res)
Least square means for Col 1 :
Group	Mean	SEM
WT	0.462	0.0259
HET	0.404	0.0324
HOMO	0.364	0.0303
Least square means for Col 2 :
Group	Mean
Pre	0.659
After	0.161
Std Err of LS Mean = 0.0222
Least square means for Col 1 x Col 2 :
Group	Mean	SEM
WT x Pre	0.717	0.0335
WT x After	0.208	0.0335
HET x Pre	0.624	0.0419
HET x After	0.183	0.0419
HOMO x Pre	0.636	0.0392
HOMO x After	0.0925	0.0392
All Pairwise Multiple Comparison Procedures (Holm-Sidak method):
Overall significance level = 0.05
Comparisons for factor: Col 2
Comparison	Diff of Means	t	P	P<0.050
Pre vs. After	0.498	17.725	<0.001	Yes
WT, Kcnq4+/+; HET, Kcnq4+/p.W277S; Homo, Kcnq4p.W277S/p.W277S
Pre, before 6G hypergravity stimulation; After, after 6G hypergravity stimulation for 24 hours

## Sheet: Statistics gain 0.16Hz
Data analyzed by SigmaPlot 13.0
Two Way Repeated Measures ANOVA (One Factor Repetition)
Data source: SHA_Gain_0.16 in Notebook1
General Linear Model
Dependent Variable: Col 3
Normality Test (Shapiro-Wilk):	Passed	(P = 0.625)
Equal Variance Test (Brown-Forsythe):	Passed	(P = 0.822)
Source of Variation	DF	SS	MS	F	P
Col 1	2	0.192	0.0961	5.872	0.009
Col 4(Col 1)	23	0.377	0.0164
Col 2	1	3.598	3.598	318.64	<0.001
Col 1 x Col 2	2	0.034	0.017	1.505	0.244
Residual	22	0.248	0.0113
Total	50	4.565	0.0913
The difference in the mean values among the different levels of Col 1 is greater than would be expected by chance after allowing for effects of differences in Col 2. There is a statistically significant difference (P = 0.009). To isolate which group(s) differ from the others use a multiple comparison procedure.
The difference in the mean values among the different levels of Col 2 is greater than would be expected by chance after allowing for effects of differences in Col 1. There is a statistically significant difference (P = <0.001). To isolate which group(s) differ from the others use a multiple comparison procedure.
The effect of different levels of Col 1 does not depend on what level of Col 2 is present. There is not a statistically significant interaction between Col 1 and Col 2. (P = 0.244)
Power of performed test with alpha = 0.0500: for Col 1 : 0.747
Power of performed test with alpha = 0.0500: for Col 2 : 1.000
Power of performed test with alpha = 0.0500: for Col 1 x Col 2 : 0.122
Expected Mean Squares:
Approximate DF Residual for Col 1 = 23.180
Expected MS(Col 1) = var(res) + 1.957 var(Col 4(Col 1)) + var(Col 1)
Expected MS(Col 4(Col 1)) = var(res) + 1.945 var(Col 4(Col 1))
Expected MS(Col 2) = var(res) + var(Col 2)
Expected MS(Col 1 x Col 2) = var(res) + var(Col 1 x Col 2)
Expected MS(Residual) = var(res)
Least square means for Col 1 :
Group	Mean	SEM
WT	0.639	0.0273
HET	0.559	0.0342
HOMO	0.493	0.032
Least square means for Col 2 :
Group	Mean
Pre	0.835
After	0.292
Std Err of LS Mean = 0.0235
Least square means for Col 1 x Col 2 :
Group	Mean	SEM
WT x Pre	0.881	0.0355
WT x After	0.397	0.0355
HET x Pre	0.826	0.0445
HET x After	0.292	0.0445
HOMO x Pre	0.797	0.0416
HOMO x After	0.189	0.0416
All Pairwise Multiple Comparison Procedures (Holm-Sidak method):
Overall significance level = 0.05
Comparisons for factor: Col 1
Comparison	Diff of Means	t	P	P<0.050
WT vs. HOMO	0.146	3.404	0.007	Yes
WT vs. HET	0.0799	1.791	0.165	No
HET vs. HOMO	0.0663	1.414	0.171	No
Comparisons for factor: Col 2
Comparison	Diff of Means	t	P	P<0.050
Pre vs. After	0.542	17.85	<0.001	Yes
WT, Kcnq4+/+; HET, Kcnq4+/p.W277S; Homo, Kcnq4p.W277S/p.W277S
Pre, before 6G hypergravity stimulation; After, after 6G hypergravity stimulation for 24 hours

## Sheet: Statistics gain 0.32Hz
Data analyzed by SigmaPlot 13.0
Two Way Repeated Measures ANOVA (One Factor Repetition)
Data source: SHA_Gain_0.32 in Notebook1
General Linear Model
Dependent Variable: Col 3
Normality Test (Shapiro-Wilk):	Passed	(P = 1.000)
Equal Variance Test (Brown-Forsythe):	Passed	(P = 0.945)
Source of Variation	DF	SS	MS	F	P
Col 1	2	0.301	0.15	9.38	0.001
Col 4(Col 1)	23	0.368	0.016
Col 2	1	2.268	2.268	267.728	<0.001
Col 1 x Col 2	2	0.0996	0.0498	5.88	0.009
Residual	23	0.195	0.00847
Total	51	3.228	0.0633
Main effects cannot be properly interpreted if significant interaction is determined. This is because the size of a factor's effect depends upon the level of the other factor.
The effect of different levels of Col 1 depends on what level of Col 2 is present. There is a statistically significant interaction between Col 1 and Col 2. (P = 0.009)
Power of performed test with alpha = 0.0500: for Col 1 : 0.939
Power of performed test with alpha = 0.0500: for Col 2 : 1.000
Power of performed test with alpha = 0.0500: for Col 1 x Col 2 : 0.748
Expected Mean Squares:
Approximate DF Residual for Col 1 = 23.000
Expected MS(Col 1) = var(res) + 2.000 var(Col 4(Col 1)) + var(Col 1)
Expected MS(Col 4(Col 1)) = var(res) + 2.000 var(Col 4(Col 1))
Expected MS(Col 2) = var(res) + var(Col 2)
Expected MS(Col 1 x Col 2) = var(res) + var(Col 1 x Col 2)
Expected MS(Residual) = var(res)
Least square means for Col 1 :
Group	Mean	SEM
WT	0.765	0.027
HET	0.641	0.0338
HOMO	0.593	0.0316
Least square means for Col 2 :
Group	Mean
Pre	0.879
After	0.454
Std Err of LS Mean = 0.0221
Least square means for Col 1 x Col 2 :
Group	Mean	SEM
WT x Pre	0.937	0.0334
WT x After	0.593	0.0334
HET x Pre	0.834	0.0418
HET x After	0.449	0.0418
HOMO x Pre	0.866	0.0391
HOMO x After	0.319	0.0391
All Pairwise Multiple Comparison Procedures (Holm-Sidak method):
Overall significance level = 0.05
Comparisons for factor: Col 2 within WT
Comparison	Diff of Means	t	P	P<0.050
Pre vs. After	0.344	8.773	<0.001	Yes
Comparisons for factor: Col 2 within HET
Comparison	Diff of Means	t	P	P<0.050
Pre vs. After	0.385	7.825	<0.001	Yes
Comparisons for factor: Col 2 within HOMO
Comparison	Diff of Means	t	P	P<0.050
Pre vs. After	0.546	11.873	<0.001	Yes
Comparisons for factor: Col 1 within Pre
Comparison	Diff of Means	t	P	P<0.050
WT vs. HET	0.103	1.926	0.172	No
WT vs. HOMO	0.0709	1.379	0.319	No
HOMO vs. HET	0.0321	0.561	0.578	No
Comparisons for factor: Col 1 within After
Comparison	Diff of Means	t	P	P<0.050
WT vs. HOMO	0.273	5.31	<0.001	Yes
WT vs. HET	0.144	2.686	0.02	Yes
HET vs. HOMO	0.129	2.257	0.029	Yes
WT, Kcnq4+/+; HET, Kcnq4+/p.W277S; Homo, Kcnq4p.W277S/p.W277S
Pre, before 6G hypergravity stimulation; After, after 6G hypergravity stimulation for 24 hours

## Sheet: Statistics gain 0.64Hz
Data analyzed by SigmaPlot 13.0
Two Way Repeated Measures ANOVA (One Factor Repetition)
Data source: SHA_gain_0.64 in Notebook1
General Linear Model
Dependent Variable: Col 3
Normality Test (Shapiro-Wilk):	Passed	(P = 0.794)
Equal Variance Test (Brown-Forsythe):	Passed	(P = 0.827)
Source of Variation	DF	SS	MS	F	P
Col 1	2	0.205	0.102	12.198	<0.001
Col 4(Col 1)	23	0.193	0.00839
Col 2	1	2.699	2.699	352.011	<0.001
Col 1 x Col 2	2	0.172	0.086	11.21	<0.001
Residual	23	0.176	0.00767
Total	51	3.419	0.067
Main effects cannot be properly interpreted if significant interaction is determined. This is because the size of a factor's effect depends upon the level of the other factor.
The effect of different levels of Col 1 depends on what level of Col 2 is present. There is a statistically significant interaction between Col 1 and Col 2. (P = <0.001)
Power of performed test with alpha = 0.0500: for Col 1 : 0.983
Power of performed test with alpha = 0.0500: for Col 2 : 1.000
Power of performed test with alpha = 0.0500: for Col 1 x Col 2 : 0.973
Expected Mean Squares:
Approximate DF Residual for Col 1 = 23.000
Expected MS(Col 1) = var(res) + 2.000 var(Col 4(Col 1)) + var(Col 1)
Expected MS(Col 4(Col 1)) = var(res) + 2.000 var(Col 4(Col 1))
Expected MS(Col 2) = var(res) + var(Col 2)
Expected MS(Col 1 x Col 2) = var(res) + var(Col 1 x Col 2)
Expected MS(Residual) = var(res)
Least square means for Col 1 :
Group	Mean	SEM
WT	0.799	0.0195
HET	0.761	0.0245
HOMO	0.652	0.0229
Least square means for Col 2 :
Group	Mean
Pre	0.969
After	0.505
Std Err of LS Mean = 0.0179
Least square means for Col 1 x Col 2 :
Group	Mean	SEM
WT x Pre	0.977	0.027
WT x After	0.621	0.027
HET x Pre	0.967	0.0339
HET x After	0.554	0.0339
HOMO x Pre	0.964	0.0317
HOMO x After	0.341	0.0317
All Pairwise Multiple Comparison Procedures (Holm-Sidak method):
Overall significance level = 0.05
Comparisons for factor: Col 2 within WT
Comparison	Diff of Means	t	P	P<0.050
Pre vs. After	0.356	9.544	<0.001	Yes
Comparisons for factor: Col 2 within HET
Comparison	Diff of Means	t	P	P<0.050
Pre vs. After	0.413	8.82	<0.001	Yes
Comparisons for factor: Col 2 within HOMO
Comparison	Diff of Means	t	P	P<0.050
Pre vs. After	0.623	14.217	<0.001	Yes
Comparisons for factor: Col 1 within Pre
Comparison	Diff of Means	t	P	P<0.050
WT vs. HOMO	0.0135	0.325	0.984	No
WT vs. HET	0.0101	0.234	0.966	No
HET vs. HOMO	0.00339	0.0732	0.942	No
Comparisons for factor: Col 1 within After
Comparison	Diff of Means	t	P	P<0.050
WT vs. HOMO	0.28	6.717	<0.001	Yes
HET vs. HOMO	0.213	4.594	<0.001	Yes
WT vs. HET	0.0666	1.538	0.131	No
WT, Kcnq4+/+; HET, Kcnq4+/p.W277S; Homo, Kcnq4p.W277S/p.W277S
Pre, before 6G hypergravity stimulation; After, after 6G hypergravity stimulation for 24 hours

## Sheet: Statistics gain 1.28Hz
Data analyzed by SigmaPlot 13.0
Two Way Repeated Measures ANOVA (One Factor Repetition)
Data source: SHA_Gain_1.28 in Notebook1
General Linear Model
Dependent Variable: Col 3
Normality Test (Shapiro-Wilk):	Passed	(P = 0.941)
Equal Variance Test (Brown-Forsythe):	Passed	(P = 0.890)
Source of Variation	DF	SS	MS	F	P
Col 1	2	0.171	0.0856	13.537	<0.001
Col 4(Col 1)	23	0.146	0.00633
Col 2	1	2.341	2.341	349.69	<0.001
Col 1 x Col 2	2	0.163	0.0817	12.206	<0.001
Residual	23	0.154	0.00669
Total	51	2.97	0.0582
Main effects cannot be properly interpreted if significant interaction is determined. This is because the size of a factor's effect depends upon the level of the other factor.
The effect of different levels of Col 1 depends on what level of Col 2 is present. There is a statistically significant interaction between Col 1 and Col 2. (P = <0.001)
Power of performed test with alpha = 0.0500: for Col 1 : 0.991
Power of performed test with alpha = 0.0500: for Col 2 : 1.000
Power of performed test with alpha = 0.0500: for Col 1 x Col 2 : 0.983
Expected Mean Squares:
Approximate DF Residual for Col 1 = 23.000
Expected MS(Col 1) = var(res) + 2.000 var(Col 4(Col 1)) + var(Col 1)
Expected MS(Col 4(Col 1)) = var(res) + 2.000 var(Col 4(Col 1))
Expected MS(Col 2) = var(res) + var(Col 2)
Expected MS(Col 1 x Col 2) = var(res) + var(Col 1 x Col 2)
Expected MS(Residual) = var(res)
Least square means for Col 1 :
Group	Mean	SEM
WT	0.819	0.017
HET	0.8	0.0213
HOMO	0.688	0.0199
Least square means for Col 2 :
Group	Mean
Pre	0.985
After	0.553
Std Err of LS Mean = 0.0161
Least square means for Col 1 x Col 2 :
Group	Mean	SEM
WT x Pre	0.988	0.0243
WT x After	0.649	0.0243
HET x Pre	0.983	0.0305
HET x After	0.617	0.0305
HOMO x Pre	0.984	0.0285
HOMO x After	0.393	0.0285
All Pairwise Multiple Comparison Procedures (Holm-Sidak method):
Overall significance level = 0.05
Comparisons for factor: Col 2 within WT
Comparison	Diff of Means	t	P	P<0.050
Pre vs. After	0.339	9.719	<0.001	Yes
Comparisons for factor: Col 2 within HET
Comparison	Diff of Means	t	P	P<0.050
Pre vs. After	0.366	8.362	<0.001	Yes
Comparisons for factor: Col 2 within HOMO
Comparison	Diff of Means	t	P	P<0.050
Pre vs. After	0.591	14.452	<0.001	Yes
Comparisons for factor: Col 1 within Pre
Comparison	Diff of Means	t	P	P<0.050
WT vs. HET	0.00532	0.136	0.999	No
WT vs. HOMO	0.00443	0.118	0.991	No
HOMO vs. HET	0.000893	0.0214	0.983	No
Comparisons for factor: Col 1 within After
Comparison	Diff of Means	t	P	P<0.050
WT vs. HOMO	0.257	6.844	<0.001	Yes
HET vs. HOMO	0.225	5.379	<0.001	Yes
WT vs. HET	0.0319	0.819	0.417	No
WT, Kcnq4+/+; HET, Kcnq4+/p.W277S; Homo, Kcnq4p.W277S/p.W277S
Pre, before 6G hypergravity stimulation; After, after 6G hypergravity stimulation for 24 hours

## Sheet: Statistics phase 0.08Hz
Data analyzed by SigmaPlot 13.0
Two Way Repeated Measures ANOVA (One Factor Repetition)
Data source: SHA_Ph_0.08 in Stat_revision_20230807
General Linear Model
Dependent Variable: Col 3
Normality Test (Shapiro-Wilk):	Passed	(P = 0.066)
Equal Variance Test (Brown-Forsythe):	Passed	(P = 0.115)
Source of Variation	DF	SS	MS	F	P
Col 1	2	238.799	119.4	0.878	0.429
Col 4(Col 1)	23	3126.17	135.92
Col 2	1	613.484	613.484	4.637	0.042
Col 1 x Col 2	2	112.142	56.071	0.424	0.66
Residual	23	3042.84	132.297
Total	51	7137.25	139.946
The difference in the mean values among the different levels of Col 1 is not great enough to exclude the possibility that the difference is just due to random sampling variability after allowing for the effects of differences in Col 2. There is not a statistically significant difference (P = 0.429).
The difference in the mean values among the different levels of Col 2 is greater than would be expected by chance after allowing for effects of differences in Col 1. There is a statistically significant difference (P = 0.042). To isolate which group(s) differ from the others use a multiple comparison procedure.
The effect of different levels of Col 1 does not depend on what level of Col 2 is present. There is not a statistically significant interaction between Col 1 and Col 2. (P = 0.660)
Power of performed test with alpha = 0.0500: for Col 1 : --
Power of performed test with alpha = 0.0500: for Col 2 : 0.447
Power of performed test with alpha = 0.0500: for Col 1 x Col 2 : --
Expected Mean Squares:
Approximate DF Residual for Col 1 = 23.000
Expected MS(Col 1) = var(res) + 2.000 var(Col 4(Col 1)) + var(Col 1)
Expected MS(Col 4(Col 1)) = var(res) + 2.000 var(Col 4(Col 1))
Expected MS(Col 2) = var(res) + var(Col 2)
Expected MS(Col 1 x Col 2) = var(res) + var(Col 1 x Col 2)
Expected MS(Residual) = var(res)
Least square means for Col 1 :
Group	Mean	SEM
WT	38.396	2.486
HET	41.886	3.116
HOMO	43.24	2.915
Least square means for Col 2 :
Group	Mean
Pre	37.677
After	44.671
Std Err of LS Mean = 2.312
Least square means for Col 1 x Col 2 :
Group	Mean	SEM
WT x Pre	34.732	3.492
WT x After	42.061	3.492
HET x Pre	36.551	4.377
HET x After	47.221	4.377
HOMO x Pre	41.749	4.094
HOMO x After	44.731	4.094
All Pairwise Multiple Comparison Procedures (Holm-Sidak method):
Overall significance level = 0.05
Comparisons for factor: Col 2
Comparison	Diff of Means	t	P	P<0.050
After vs. Pre	6.994	2.153	0.042	Yes
WT, Kcnq4+/+; HET, Kcnq4+/p.W277S; Homo, Kcnq4p.W277S/p.W277S
Pre, before 6G hypergravity stimulation; After, after 6G hypergravity stimulation for 24 hours

[truncated: 14 more sheets: Statistics phase 0.10Hz, Statistics phase 0.16Hz, Statistics phase 0.32Hz, Statistics phase 0.64Hz, Statistics phase 0.1.28Hz, Statistics symmetry 0.08Hz, Statistics symmetry 0.10Hz, Statistics symmetry 0.16Hz, Statistics symmetry 0.32Hz, Statistics symmetry 0.64Hz, Statistics symmetry 1.28Hz, Statistics Time constant, Statitics modulation, Statitics Bias]
