# Supplementary material for: Vestibular hair cells are more prone to damage by excessive acceleration insult in the mouse with KCNQ4 dysfunction
Source: Sci Rep. 2024 Jul 3;14:15260. doi: 10.1038/s41598-024-66115-9 (PMC11219875; doi:10.1038/s41598-024-66115-9)
Supplement: Supplementary file 3 — Supplementary Information 3. [file 41598_2024_66115_MOESM3_ESM.xlsx]

## Sheet: HC_Immuno
Kcnq4+/+
	No stimulation					After stimulation
	No	KCNQ4/Calretinin (+) cell	KCNQ4/Calretinin (+) and Cilia (+) cell	% of intact hair cell		No	KCNQ4/Calretinin (+) cell	KCNQ4/Calretinin (+) and Cilia (+) cell	% of intact hair cell
Anterior semicircular canal	1	74	71	0.959459		1	135	122	0.903704
	2	74	72	0.972973		2	88	80	0.909091
	3	130	127	0.976923		3	96	89	0.927083
	4	99	97	0.979798		4	80	74	0.925
	5	103	100	0.970874		5	85	77	0.905882
	6	101	98	0.970297
Avg		96.8333	94.1667	0.971721			96.8	88.4	0.914152
SD		20.9897	20.7982	0.00702791			22.1292	19.6036	0.0110461
Lateral semicircular canal	1	89	85	0.955056		1	99	86	0.868687
	2	74	70	0.945946		2	81	72	0.888889
	3	91	88	0.967033		3	81	69	0.851852
	4	105	99	0.942857		4	66	57	0.863636
	5	73	70	0.958904		5	108	96	0.888889
Avg		86.4	82.4	0.953959			87	76	0.872391
SD		13.2966	12.4619	0.00979856			16.568	15.2151	0.0162526
Utricle	1	84	81	0.964286		1	76	73	0.960526
	2	72	70	0.972222		2	58	57	0.982759
	3	151	149	0.986755		3	158	156	0.987342
	4	119	118	0.991597		4	114	112	0.982456
	5	117	115	0.982906		5	106	104	0.981132
						6	69	67	0.971014
Avg		108.6	106.6	0.979553			96.8333	94.8333	0.977538
SD		31.3097	31.5959	0.0111242			36.9779	36.8859	0.00992399
Saccule	1	177	172	0.971751		1	154	142	0.922078
	2	133	126	0.947368		2	128	114	0.890625
	3	141	138	0.978723		3	115	107	0.930435
	4	177	174	0.983051		4	121	106	0.876033
	5	121	118	0.975207		5	198	178	0.89899
Avg		149.8	145.6	0.97122			143.2	129.4	0.903632
SD		25.8302	26.0154	0.0139763			34.0544	30.8513	0.0224225
Kcnq4+/p.W277S
	No stimulation					After stimulation
	No	KCNQ4/Calretinin (+) cell	KCNQ4/Calretinin (+) and Cilia (+) cell	% of intact hair cell		No	KCNQ4/Calretinin (+) cell	KCNQ4/Calretinin (+) and Cilia (+) cell	% of intact hair cell
Anterior semicircular canal	1	125	124	0.992		1	139	124	0.892086
	2	88	84	0.954545		2	112	105	0.9375
	3	101	95	0.940594		3	95	88	0.926316
	4	72	72	1		4	58	51	0.87931
	5	95	94	0.989474		5	104	94	0.903846
	6	82	80	0.97561		6	107	99	0.925234
	7	118	114	0.966102		7	100	94	0.94
						8	112	103	0.919643
						9	78	69	0.884615
Avg		97.2857	94.7143	0.974046			100.556	91.8889	0.912061
SD		19.0413	18.6075	0.021598			22.7602	21.204	0.0227878
Lateral semicircular canal	1	108	102	0.944444		1	98	81	0.826531
	2	75	70	0.933333		2	87	73	0.83908
	3	59	56	0.949153		3	97	83	0.85567
	4	114	112	0.982456		4	90	79	0.877778
	5	88	86	0.977273		5	120	107	0.891667
	6	106	102	0.962264		6	114	100	0.877193
Avg		91.6667	88	0.958154			101	87.1667	0.86132
SD		21.5839	21.5407	0.0192772			13.2061	13.2728	0.0252212
Utricle	1	80	78	0.975		1	99	97	0.979798
	2	97	96	0.989691		2	77	75	0.974026
	3	82	80	0.97561		3	68	67	0.985294
	4	112	110	0.982143		4	123	120	0.97561
	5	149	148	0.993289		5	124	121	0.975806
	6	114	113	0.991228
Avg		105.667	104.167	0.984493			98.2	96	0.978107
SD		25.6177	25.957	0.00805347			25.7041	24.9199	0.00454691
Saccule	1	118	116	0.983051		1	169	150	0.887574
	2	98	96	0.979592		2	200	175	0.875
	3	164	158	0.963415		3	154	132	0.857143
	4	177	168	0.949153		4	108	97	0.898148
	5	86	84	0.976744		5	108	92	0.851852
	6	221	217	0.9819
Avg		144	139.833	0.972309			147.8	129.2	0.873943
SD		52.1037	50.3683	0.0133823			39.94	35.2094	0.019641
Kcnq4p.W277S/p.W277S
	No stimulation					After stimulation
	No	KCNQ4/Calretinin (+) cell	KCNQ4/Calretinin (+) and Cilia (+) cell	% of intact hair cell		No	KCNQ4/Calretinin (+) cell	KCNQ4/Calretinin (+) and Cilia (+) cell	% of intact hair cell
Anterior semicircular canal	1	117	110	0.940171		1	173	138	0.797688
	2	84	82	0.97619		2	72	57	0.791667
	3	98	98	1		3	80	65	0.8125
	4	90	90	1		4	72	60	0.833333
	5	118	113	0.957627		5	118	96	0.813559
	6	85	81	0.952941
Avg		98.6667	95.6667	0.971155			103	83.2	0.809749
SD		15.41	13.7502	0.0251562			43.5201	34.3613	0.0162076
Lateral semicircular canal	1	140	130	0.928571		1	172	138	0.802326
	2	111	105	0.945946		2	147	114	0.77551
	3	79	74	0.936709		3	91	74	0.813187
	4	148	136	0.918919		4	112	85	0.758929
	5	76	71	0.934211		5	120	98	0.816667
	6	83	81	0.975904		6	78	68	0.871795
						7	79	67	0.848101
Avg		106.167	99.5	0.940043			114.143	92	0.812359
SD		31.9463	28.6269	0.0197169			35.4562	26.489	0.0390356
Utricle	1	101	99	0.980198		1	143	141	0.986014
	2	89	88	0.988764		2	102	99	0.970588
	3	129	128	0.992248		3	114	111	0.973684
	4	125	123	0.984		4	98	96	0.979592
	5	112	111	0.991071		5	123	122	0.99187
Avg		111.2	109.8	0.987256			116	113.8	0.98035
SD		16.6193	16.5741	0.00505393			18.0416	18.3766	0.0087334
Saccule	1	156	152	0.974359		1	121	98	0.809917
	2	177	172	0.971751		2	153	121	0.79085
	3	201	191	0.950249		3	182	146	0.802198
	4	211	202	0.957346		4	157	118	0.751592
	5	131	128	0.977099		5	198	150	0.757576
Avg		175.2	169	0.966161			162.2	126.6	0.800988
SD		32.6833	29.7993	0.0117155			29.5076	21.4895	0.00959121
Data S3. Raw data of hair cell count without or with stimulation in Kcnq4+/+, Kcnq4+/p.W276S, and Kcnq4p.W277S/p.W277S mouse. Statistical analysis can be found in the following worksheets.
KCNQ4/Calretinin (+) cell, total hair cells with KCNQ4 and calretinin-positive staining; KCNQ4/Calretinin (+) and Cilia (+) cell, intact hair cells with KCNQ4 and calretinin-positive staining; % of intact hair cell, )KCNQ4/Calretinin (+) and Cilia (+) cell/KCNQ4/Calretinin (+) cell) X 100

## Sheet: Statistics_ASCC intact HC ratio
Data analyzed by SigmaPlot 13.0
Two Way Analysis of Variance
Data source: Data 1 in Notebook1
General Linear Model
Dependent Variable: Col 3
Normality Test (Shapiro-Wilk):	Passed	(P = 0.766)
Equal Variance Test (Brown-Forsythe):	Passed	(P = 0.085)
Source of Variation	DF	SS	MS	F	P
Col 1	1	0.0768	0.0768	177.746	<0.001
Col 2	2	0.0192	0.00959	22.189	<0.001
Col 1 x Col 2	2	0.0177	0.00887	20.529	<0.001
Residual	32	0.0138	0.000432
Total	37	0.118	0.00319
Main effects cannot be properly interpreted if significant interaction is determined. This is because the size of a factor's effect depends upon the level of the other factor.
The effect of different levels of Col 1 depends on what level of Col 2 is present. There is a statistically significant interaction between Col 1 and Col 2. (P = <0.001)
Power of performed test with alpha = 0.0500: for Col 1 : 1.000
Power of performed test with alpha = 0.0500: for Col 2 : 1.000
Power of performed test with alpha = 0.0500: for Col 1 x Col 2 : 1.000
Least square means for Col 1 :
Group	Mean	SEM
Pre	0.972	0.00478
After	0.881	0.00495
Least square means for Col 2 :
Group	Mean	SEM
WT	0.943	0.00629
HET	0.943	0.00524
HOMO	0.893	0.00629
Least square means for Col 1 x Col 2 :
Group	Mean	SEM
Pre x WT	0.972	0.00849
Pre x HET	0.974	0.00786
Pre x HOMO	0.971	0.00849
After x WT	0.914	0.0093
After x HET	0.912	0.00693
After x HOMO	0.815	0.0093
All Pairwise Multiple Comparison Procedures (Holm-Sidak method):
Overall significance level = 0.05
Comparisons for factor: Col 2 within Pre
Comparison	Diff of Means	t	P	P<0.050
HET vs. HOMO	0.00289	0.25	0.992	No
HET vs. WT	0.00233	0.201	0.975	No
WT vs. HOMO	0.000566	0.0471	0.963	No
Comparisons for factor: Col 2 within After
Comparison	Diff of Means	t	P	P<0.050
HET vs. HOMO	0.0968	8.344	<0.001	Yes
WT vs. HOMO	0.0988	7.518	<0.001	Yes
WT vs. HET	0.00209	0.18	0.858	No
Comparisons for factor: Col 1 within WT
Comparison	Diff of Means	t	P	P<0.050
Pre vs. After	0.0576	4.573	<0.001	Yes
Comparisons for factor: Col 1 within HET
Comparison	Diff of Means	t	P	P<0.050
Pre vs. After	0.062	5.916	<0.001	Yes
Comparisons for factor: Col 1 within HOMO
Comparison	Diff of Means	t	P	P<0.050
Pre vs. After	0.156	12.38	<0.001	Yes
WT, Kcnq4+/+; HET, Kcnq4+/p.W277S; Homo, Kcnq4p.W277S/p.W277S
Pre, without 6G hypergravity stimulation; After, after 6G hypergravity stimulation for 24 hours
ASCC, anterior semicircular canal

## Sheet: Statistics_ASCC KCNQ4 (+) calyx
Data analyzed by SigmaPlot 13.0
Two Way Analysis of Variance
Data source: ASCC_KCNQ4 in New_stat_20230804
General Linear Model
Dependent Variable: Col 3
Normality Test (Shapiro-Wilk):	Passed	(P = 0.251)
Equal Variance Test (Brown-Forsythe):	Passed	(P = 0.455)
Source of Variation	DF	SS	MS	F	P
Col 1	2	88.085	44.043	0.0732	0.93
Col 2	1	58.04	58.04	0.0965	0.758
Col 1 x Col 2	2	28.869	14.435	0.024	0.976
Residual	32	19244.6	601.394
Total	37	19419.6	524.853
The difference in the mean values among the different levels of Col 1 is not great enough to exclude the possibility that the difference is just due to random sampling variability after allowing for the effects of differences in Col 2. There is not a statistically significant difference (P = 0.930).
The difference in the mean values among the different levels of Col 2 is not great enough to exclude the possibility that the difference is just due to random sampling variability after allowing for the effects of differences in Col 1. There is not a statistically significant difference (P = 0.758).
The effect of different levels of Col 1 does not depend on what level of Col 2 is present. There is not a statistically significant interaction between Col 1 and Col 2. (P = 0.976)
Power of performed test with alpha = 0.0500: for Col 1 : --
Power of performed test with alpha = 0.0500: for Col 2 : --
Power of performed test with alpha = 0.0500: for Col 1 x Col 2 : --
Least square means for Col 1 :
Group	Mean	SEM
WT	96.817	7.425
HET	98.921	6.179
HOMO	100.833	7.425
Least square means for Col 2 :
Group	Mean	SEM
Pre	97.595	5.641
after	100.119	5.844
Least square means for Col 1 x Col 2 :
Group	Mean	SEM
WT x Pre	96.833	10.012
WT x after	96.8	10.967
HET x Pre	97.286	9.269
HET x after	100.556	8.174
HOMO x Pre	98.667	10.012
HOMO x after	103	10.967
WT, Kcnq4+/+; HET, Kcnq4+/p.W277S; Homo, Kcnq4p.W277S/p.W277S
Pre, without 6G hypergravity stimulation; After, after 6G hypergravity stimulation for 24 hours
ASCC, anterior semicircular canal

## Sheet: Statistics_LSCC intact HC ratio
Data analyzed by SigmaPlot 13.0
Two Way Analysis of Variance
Data source: Data 2 in Notebook1
General Linear Model
Dependent Variable: Col 3
Normality Test (Shapiro-Wilk):	Passed	(P = 0.932)
Equal Variance Test (Brown-Forsythe):	Passed	(P = 0.100)
Source of Variation	DF	SS	MS	F	P
Col 1	1	0.0898	0.0898	148.319	<0.001
Col 2	2	0.0101	0.00505	8.332	0.001
Col 1 x Col 2	2	0.00322	0.00161	2.661	0.087
Residual	29	0.0176	0.000606
Total	34	0.128	0.00377
The difference in the mean values among the different levels of Col 1 is greater than would be expected by chance after allowing for effects of differences in Col 2. There is a statistically significant difference (P = <0.001). To isolate which group(s) differ from the others use a multiple comparison procedure.
The difference in the mean values among the different levels of Col 2 is greater than would be expected by chance after allowing for effects of differences in Col 1. There is a statistically significant difference (P = 0.001). To isolate which group(s) differ from the others use a multiple comparison procedure.
The effect of different levels of Col 1 does not depend on what level of Col 2 is present. There is not a statistically significant interaction between Col 1 and Col 2. (P = 0.087)
Power of performed test with alpha = 0.0500: for Col 1 : 1.000
Power of performed test with alpha = 0.0500: for Col 2 : 0.912
Power of performed test with alpha = 0.0500: for Col 1 x Col 2 : 0.321
Least square means for Col 1 :
Group	Mean	SEM
Pre	0.951	0.00599
After	0.849	0.00586
Least square means for Col 2 :
Group	Mean	SEM
WT	0.913	0.00778
HET	0.91	0.0071
HOMO	0.876	0.00685
Least square means for Col 1 x Col 2 :
Group	Mean	SEM
Pre x WT	0.954	0.011
Pre x HET	0.958	0.01
Pre x HOMO	0.94	0.01
After x WT	0.872	0.011
After x HET	0.861	0.01
After x HOMO	0.812	0.0093
All Pairwise Multiple Comparison Procedures (Holm-Sidak method):
Overall significance level = 0.05
Comparisons for factor: Col 1
Comparison	Diff of Means	t	P	P<0.050
Pre vs. After	0.102	12.179	<0.001	Yes
Comparisons for factor: Col 2
Comparison	Diff of Means	t	P	P<0.050
WT vs. HOMO	0.037	3.567	0.004	Yes
HET vs. HOMO	0.0335	3.399	0.004	Yes
WT vs. HET	0.00344	0.326	0.747	No
WT, Kcnq4+/+; HET, Kcnq4+/p.W277S; Homo, Kcnq4p.W277S/p.W277S
Pre, without 6G hypergravity stimulation; After, after 6G hypergravity stimulation for 24 hours
LSCC, lateral semicircular canal

## Sheet: Statistics_LSCC KCNQ4 (+) calyx
Data analyzed by SigmaPlot 13.0
Two Way Analysis of Variance
Data source: LSCC_KCNQ4 in New_stat_20230804
General Linear Model
Dependent Variable: Col 3
Normality Test (Shapiro-Wilk):	Passed	(P = 0.597)
Equal Variance Test (Brown-Forsythe):	Passed	(P = 0.055)
Source of Variation	DF	SS	MS	F	P
Col 1	2	3202.87	1601.43	2.631	0.089
Col 2	1	307.569	307.569	0.505	0.483
Col 1 x Col 2	2	117.897	58.949	0.0968	0.908
Residual	29	17652.2	608.697
Total	34	21425	630.146
The difference in the mean values among the different levels of Col 1 is not great enough to exclude the possibility that the difference is just due to random sampling variability after allowing for the effects of differences in Col 2. There is not a statistically significant difference (P = 0.089).
The difference in the mean values among the different levels of Col 2 is not great enough to exclude the possibility that the difference is just due to random sampling variability after allowing for the effects of differences in Col 1. There is not a statistically significant difference (P = 0.483).
The effect of different levels of Col 1 does not depend on what level of Col 2 is present. There is not a statistically significant interaction between Col 1 and Col 2. (P = 0.908)
Power of performed test with alpha = 0.0500: for Col 1 : 0.316
Power of performed test with alpha = 0.0500: for Col 2 : --
Power of performed test with alpha = 0.0500: for Col 1 x Col 2 : --
Least square means for Col 1 :
Group	Mean	SEM
WT	86.7	7.802
HET	96.333	7.122
HOMO	110.155	6.863
Least square means for Col 2 :
Group	Mean	SEM
Pre	94.744	6.006
After	100.714	5.87
Least square means for Col 1 x Col 2 :
Group	Mean	SEM
WT x Pre	86.4	11.034
WT x After	87	11.034
HET x Pre	91.667	10.072
HET x After	101	10.072
HOMO x Pre	106.167	10.072
HOMO x After	114.143	9.325
WT, Kcnq4+/+; HET, Kcnq4+/p.W277S; Homo, Kcnq4p.W277S/p.W277S
Pre, without 6G hypergravity stimulation; After, after 6G hypergravity stimulation for 24 hours
LSCC, lateral semicircular canal

## Sheet: Statistics_Utri intact HC ratio
Data analyzed by SigmaPlot 13.0
Two Way Analysis of Variance
Data source: Data 3 in Notebook1
General Linear Model
Dependent Variable: Col 3
Normality Test (Shapiro-Wilk):	Passed	(P = 0.263)
Equal Variance Test (Brown-Forsythe):	Passed	(P = 0.531)
Source of Variation	DF	SS	MS	F	P
Col 1	1	0.000207	0.000207	2.984	0.096
Col 2	2	0.000145	7.23e-05	1.043	0.367
Col 1 x Col 2	2	3.86e-05	1.93e-05	0.279	0.759
Residual	26	0.0018	6.93e-05
Total	31	0.0022	7.08e-05
The difference in the mean values among the different levels of Col 1 is not great enough to exclude the possibility that the difference is just due to random sampling variability after allowing for the effects of differences in Col 2. There is not a statistically significant difference (P = 0.096).
The difference in the mean values among the different levels of Col 2 is not great enough to exclude the possibility that the difference is just due to random sampling variability after allowing for the effects of differences in Col 1. There is not a statistically significant difference (P = 0.367).
The effect of different levels of Col 1 does not depend on what level of Col 2 is present. There is not a statistically significant interaction between Col 1 and Col 2. (P = 0.759)
Power of performed test with alpha = 0.0500: for Col 1 : 0.274
Power of performed test with alpha = 0.0500: for Col 2 : 0.0559
Power of performed test with alpha = 0.0500: for Col 1 x Col 2 : --
Least square means for Col 1 :
Group	Mean
Pre	0.984
After	0.979
Std Err of LS Mean = 0.00209
Least square means for Col 2 :
Group	Mean	SEM
WT	0.979	0.00252
HET	0.981	0.00252
HOMO	0.984	0.00263
Least square means for Col 1 x Col 2 :
Group	Mean	SEM
Pre x WT	0.98	0.00372
Pre x HET	0.984	0.0034
Pre x HOMO	0.987	0.00372
After x WT	0.978	0.0034
After x HET	0.978	0.00372
After x HOMO	0.98	0.00372
WT, Kcnq4+/+; HET, Kcnq4+/p.W277S; Homo, Kcnq4p.W277S/p.W277S
Pre, without 6G hypergravity stimulation; After, after 6G hypergravity stimulation for 24 hours
Utri, utricle

## Sheet: Statistics_Utri KCNQ4 (+) calyx
Data analyzed by SigmaPlot 13.0
Two Way Analysis of Variance
Data source: Utri_KCNQ4 in New_stat_20230804
General Linear Model
Dependent Variable: Col 3
Normality Test (Shapiro-Wilk):	Passed	(P = 0.314)
Equal Variance Test (Brown-Forsythe):	Passed	(P = 0.546)
Source of Variation	DF	SS	MS	F	P
Col 1	2	875.066	437.533	0.596	0.558
Col 2	1	183.813	183.813	0.25	0.621
Col 1 x Col 2	2	381.511	190.756	0.26	0.773
Residual	26	19089	734.191
Total	31	20565.5	663.402
The difference in the mean values among the different levels of Col 1 is not great enough to exclude the possibility that the difference is just due to random sampling variability after allowing for the effects of differences in Col 2. There is not a statistically significant difference (P = 0.558).
The difference in the mean values among the different levels of Col 2 is not great enough to exclude the possibility that the difference is just due to random sampling variability after allowing for the effects of differences in Col 1. There is not a statistically significant difference (P = 0.621).
The effect of different levels of Col 1 does not depend on what level of Col 2 is present. There is not a statistically significant interaction between Col 1 and Col 2. (P = 0.773)
Power of performed test with alpha = 0.0500: for Col 1 : --
Power of performed test with alpha = 0.0500: for Col 2 : --
Power of performed test with alpha = 0.0500: for Col 1 x Col 2 : --
Least square means for Col 1 :
Group	Mean	SEM
WT	102.717	8.204
HET	101.933	8.204
HOMO	113.6	8.568
Least square means for Col 2 :
Group	Mean
Pre	108.489
After	103.678
Std Err of LS Mean = 6.799
Least square means for Col 1 x Col 2 :
Group	Mean	SEM
WT x Pre	108.6	12.118
WT x After	96.833	11.062
HET x Pre	105.667	11.062
HET x After	98.2	12.118
HOMO x Pre	111.2	12.118
HOMO x After	116	12.118
WT, Kcnq4+/+; HET, Kcnq4+/p.W277S; Homo, Kcnq4p.W277S/p.W277S
Pre, without 6G hypergravity stimulation; After, after 6G hypergravity stimulation for 24 hours
Utri, utricle

## Sheet: Statistics_Sacc intact HC ratio
Data analyzed by SigmaPlot 13.0
Two Way Analysis of Variance
Data source: Data 4 in Notebook1
General Linear Model
Dependent Variable: Col 3
Normality Test (Shapiro-Wilk):	Passed	(P = 0.129)
Equal Variance Test (Brown-Forsythe):	Passed	(P = 0.124)
Source of Variation	DF	SS	MS	F	P
Col 1	1	0.105	0.105	305.904	<0.001
Col 2	2	0.022	0.011	32.152	<0.001
Col 1 x Col 2	2	0.0182	0.00909	26.526	<0.001
Residual	25	0.00857	0.000343
Total	30	0.154	0.00514
Main effects cannot be properly interpreted if significant interaction is determined. This is because the size of a factor's effect depends upon the level of the other factor.
The effect of different levels of Col 1 depends on what level of Col 2 is present. There is a statistically significant interaction between Col 1 and Col 2. (P = <0.001)
Power of performed test with alpha = 0.0500: for Col 1 : 1.000
Power of performed test with alpha = 0.0500: for Col 2 : 1.000
Power of performed test with alpha = 0.0500: for Col 1 x Col 2 : 1.000
Least square means for Col 1 :
Group	Mean	SEM
Pre	0.97	0.00464
After	0.853	0.00478
Least square means for Col 2 :
Group	Mean	SEM
WT	0.937	0.00585
HET	0.923	0.0056
HOMO	0.874	0.00585
Least square means for Col 1 x Col 2 :
Group	Mean	SEM
Pre x WT	0.971	0.00828
Pre x HET	0.972	0.00756
Pre x HOMO	0.966	0.00828
After x WT	0.904	0.00828
After x HET	0.874	0.00828
After x HOMO	0.782	0.00828
All Pairwise Multiple Comparison Procedures (Holm-Sidak method):
Overall significance level = 0.05
Comparisons for factor: Col 2 within Pre
Comparison	Diff of Means	t	P	P<0.050
HET vs. HOMO	0.00615	0.549	0.93	No
WT vs. HOMO	0.00506	0.432	0.891	No
HET vs. WT	0.00109	0.0972	0.923	No
Comparisons for factor: Col 2 within After
Comparison	Diff of Means	t	P	P<0.050
WT vs. HOMO	0.121	10.353	<0.001	Yes
HET vs. HOMO	0.0915	7.817	<0.001	Yes
WT vs. HET	0.0297	2.536	0.018	Yes
Comparisons for factor: Col 1 within WT
Comparison	Diff of Means	t	P	P<0.050
Pre vs. After	0.0676	5.773	<0.001	Yes
Comparisons for factor: Col 1 within HET
Comparison	Diff of Means	t	P	P<0.050
Pre vs. After	0.0984	8.776	<0.001	Yes
Comparisons for factor: Col 1 within HOMO
Comparison	Diff of Means	t	P	P<0.050
Pre vs. After	0.184	15.694	<0.001	Yes
WT, Kcnq4+/+; HET, Kcnq4+/p.W277S; Homo, Kcnq4p.W277S/p.W277S
Pre, without 6G hypergravity stimulation; After, after 6G hypergravity stimulation for 24 hours
Sacc, saccule

## Sheet: Statistics_Sacc KCNQ4 (+) calyx
Data analyzed by SigmaPlot 13.0
Two Way Analysis of Variance
Data source: Saccule_KCNQ4 in New_stat_20230804
General Linear Model
Dependent Variable: Col 3
Normality Test (Shapiro-Wilk):	Passed	(P = 0.503)
Equal Variance Test (Brown-Forsythe):	Passed	(P = 0.637)
Source of Variation	DF	SS	MS	F	P
Col 1	2	3430.48	1715.24	1.225	0.311
Col 2	1	213.977	213.977	0.153	0.699
Col 1 x Col 2	2	377.6	188.8	0.135	0.875
Residual	25	35018	1400.72
Total	30	39053.4	1301.78
The difference in the mean values among the different levels of Col 1 is not great enough to exclude the possibility that the difference is just due to random sampling variability after allowing for the effects of differences in Col 2. There is not a statistically significant difference (P = 0.311).
The difference in the mean values among the different levels of Col 2 is not great enough to exclude the possibility that the difference is just due to random sampling variability after allowing for the effects of differences in Col 1. There is not a statistically significant difference (P = 0.699).
The effect of different levels of Col 1 does not depend on what level of Col 2 is present. There is not a statistically significant interaction between Col 1 and Col 2. (P = 0.875)
Power of performed test with alpha = 0.0500: for Col 1 : 0.0813
Power of performed test with alpha = 0.0500: for Col 2 : --
Power of performed test with alpha = 0.0500: for Col 1 x Col 2 : --
Least square means for Col 1 :
Group	Mean	SEM
WT	146.5	11.835
HET	145.9	11.331
HOMO	168.7	11.835
Least square means for Col 2 :
Group	Mean	SEM
Pre	156.333	9.391
After	151.067	9.663
Least square means for Col 1 x Col 2 :
Group	Mean	SEM
WT x Pre	149.8	16.738
WT x After	143.2	16.738
HET x Pre	144	15.279
HET x After	147.8	16.738
HOMO x Pre	175.2	16.738
HOMO x After	162.2	16.738
WT, Kcnq4+/+; HET, Kcnq4+/p.W277S; Homo, Kcnq4p.W277S/p.W277S
Pre, without 6G hypergravity stimulation; After, after 6G hypergravity stimulation for 24 hours
Sacc, saccule
