# Supplementary material for: Vestibular hair cells are more prone to damage by excessive acceleration insult in the mouse with KCNQ4 dysfunction
Source: Sci Rep. 2024 Jul 3;14:15260. doi: 10.1038/s41598-024-66115-9 (PMC11219875; doi:10.1038/s41598-024-66115-9)
Supplement: Supplementary file 4 — Supplementary Information 4. [file 41598_2024_66115_MOESM4_ESM.xlsx]

## Sheet: Data file 4
	Time constant
	Semicircular canal ampulla				Utricle
	Kcnq4+/+	Kcnq4+/p.W276S	Kcnq4p.W276S/p.W276S		Kcnq4+/+	Kcnq4+/p.W276S	Kcnq4p.W276S/p.W276S
	2.39301	0.69691	1.87522		1.94414	0.90094	13.139
	0.24355	2.1294	4.03045		2.04435	0.62148	5.12191
	0.26755	8.15336	5.1759		2.58514	0.90114	6.72579
	0.32303	4.82105	2.2399		1.76379	0.52718	8.6411
	3.75594	1.43351	5.83627		4.63168	1.29794	4.56875
	5.21577	1.35239	3.13154		1.43091	1.06937	1.77172
	2.49014	1.4364	5.5379		1.06693	1.14598	2.4038
	1.49563	2.71894	2.09353		0.50847	2.37766	1.98687
	0.99798	0.28135	2.82071		1.05707	0.56396	2.1813
	0.74913	4.52672	4.23788		1.32677	0.51616	3.86168
	2.67607	1.96147	1.7914		0.86237	0.72914	3.26328
	2.23983	0.81119	1.11947		0.76172	0.98312	4.5717
	1.85532	2.73323	0.81499		2.83688	5.501	4.1317
	1.64603	0.84811	0.96191		1.52904	1.42418	5.44852
	4.43821	0.74882	0.99928		1.24859	1.06762	8.87691
	3.99426	1.52495	0.64798		0.98342	5.43121	12.5145
	1.95376	1.05943	5.63605		1.42404	3.7152	5.55965
	1.85911	1.65782	0.66664		2.01797	0.90279	1.74622
	0.97611	1.29164	0.93409		0.9122	0.59587	4.05147
	0.97453	1.11548	0.89293		0.59944	0.59692	4.34093
	0.95396	1.64443	1.43153		1.78133	3.16905	2.283
	0.9882	4.60705	0.59661		2.07382	0.60905	2.33655
	1.25787	1.83756	1.17342		1.27645	0.85734	3.57336
	2.98867	0.96987	0.64211		0.69393	2.00084	2.56597
	2.16951	0.35825	2.58086		1.05801	1.32758	3.54064
	1.97927	0.62159	0.73969		0.7078	0.96649	4.33389
	1.62108	17.9997	1.06131		1.7285	0.79461	3.40114
	0.93773	4.16008	0.63486		3.09001	1.69569	4.40662
	1.65784	0.42084	0.99681		1.16229	1.44489	2.89864
	0.92339	0.5138	0.60047		0.87454	0.59742	3.77583
	3.54619	0.55699	0.74521		1.34109	0.70714	3.76949
	2.27979	8.9215	0.78174		0.60193	0.69417	4.10159
	1.99778	0.64223	0.41353		10.3629	1.09558	10.8567
	1.28884	2.98212	0.83882		0.4425	0.90642	6.42121
	0.65794	0.4891	0.5009		0.54799	1.52727	3.29647
	0.9009	8.3263	0.73128		0.43935	0.52812	4.08577
	0.70314	12.9453	0.80786		1.59742	5.80403	1.80472
	0.84213	14.468	0.81151		1.63689	3.05468	4.01276
	0.67394	1.32511	1.25242		2.07093	2.40375	8.45887
	1.78176	1.92795	0.48246		1.89655	4.6278	6.18068
	0.41014	2.19557	0.56535		2.1815	1.57448	7.61618
	2.28529	2.62952	0.77394		1.84774	0.6415	6.47341
	2.32749	1.90351	0.5278		1.5609	0.68002	6.6246
	1.62004	3.51355	0.83113		1.82306	0.89244	5.77351
	1.12632	1.51331	0.66399		0.68561	0.95016	6.70767
	2.19301	2.39791	0.98895		1.92864	2.62898	6.51729
	1.81056	2.02526	1.81716		4.16685	1.73071	5.89199
	0.71648	5.04712	1.42171		1.00466	3.58531	9.83741
	1.51912	1.30345	0.94716		2.13824	1.08193	4.24215
	4.76237	22.4668	1.51169		0.93573	1.08634	1.99815
	1.10707	11.4732	9.81114		0.86059	0.68826	3.9236
	0.60036	0.60725	4.78585		1.66309	0.84048	6.97582
	1.24013	5.22202	0.46062		1.09297	1.31739	3.95944
	0.99295	2.14935	6.20636		1.12359	1.28685	3.79868
	1.15342	9.93571	5.72472		1.51023	1.13554	2.34178
	2.17957	2.31228	0.6706		1.17455	1.82585	2.41221
	3.10054	9.34253	0.96248		1.55694	0.39679	1.94089
	1.12796	0.37579	0.64272		1.50252	1.17787	2.02557
	1.89139	0.89806	6.62697		1.58521	3.05504	1.54928
	0.78549	2.83905	0.6097		2.88615	0.89207	2.75655
	1.43629	2.42504	0.79883		2.0654	1.17133	2.45388
	1.63062	2.33794	30.3342		1.19046	1.22282	2.8291
	1.25607	6.36283	4.09391		0.81505	1.83633	8.68315
	2.84917	4.7205	4.10791		1.39323	1.30888	2.40803
	1.02175	4.36267	0.5911		1.25276	1.14806	6.45617
	3.96381	7.34365	2.7982		0.82249	3.29827	4.53132
	2.66914	19.6581	8.25112		0.54754	2.51415	1.94781
	0.80443	1.6141	10.1836		1.83727	1.60723	8.94059
	0.84904	3.57722	2.79471		1.53203	2.53291	6.99368
	1.72954	3.86968	17.7394		1.64024	1.99032	8.31464
	1.28377	3.54662	3.22134		1.34061	1.00439	8.62757
	2.42845	14.9042	5.30689		1.30301	1.68644	6.24676
	0.54351	1.07427	5.08172		0.38786	1.32698	5.64676
	1.37346	13.9051	3.8866		6.96843	2.02357	8.90135
	0.88202	14.1365	10.5024		0.4292	1.39926	11.4536
	1.0055	4.63487	5.18098		0.43792	1.50014	3.64602
	0.96068	2.94757	7.18018		0.41507	2.24056	7.2111
	0.62507	9.46458	10.7363		0.38682	3.10057	2.35705
	1.5309	6.79851	8.97393		0.4056	3.33895	1.5664
	0.44122	10.1327	12.2659		4.22373	3.87211	0.74761
	0.72283	6.34179	16.9373		0.4447	1.25513	2.79847
	2.70953	18.6456	5.07617		0.44927	1.3742	3.18698
	0.80363	0.46633	9.66632		0.56579	0.63739	1.42847
	1.09887	4.74758	15.492		0.55796	1.04361	2.31867
	4.22514	9.72302	7.8935		0.83335	0.87401	0.98011
	2.48144	0.92818	16.6951		0.85676	0.87373	1.70434
	2.04802	9.95952	11.8267		0.50647	1.33303	1.89329
	4.32326	0.1973	8.58369		0.32289	1.38209	0.9463
	2.11916	15.1256	2.52973		0.41617	1.47748	1.08997
	1.58967	4.81688	2.27796		0.45003	2.80393	0.64041
	1.66897	1.07826	5.68569		0.46632	0.96149	1.11551
	3.13909		10.1681		0.48815	2.56759	1.05662
	6.63973		16.1716		1.20145	0.88387	0.98805
	1.45186		13.9534		0.22473	3.60905	3.2737
	0.71422		14.9042		0.81253	2.89828	0.66866
	2.50842		14.1365		0.7308	1.72529	1.01343
	3.98714				0.86118	2.17287	1.23054
	1.74027				1.41418	14.4194	1.56362
	1.15321				0.44719	2.88344	5.00127
	3.31666				0.93358	2.89112	3.95659
	3.66599				0.72804	3.40783	4.50582
	0.86532				0.84807	1.23214	1.77835
	1.54418				0.67392	1.64007	5.22588
	1.71504				0.67327	1.53437	3.13725
	2.4639				0.59877	0.77817	2.77552
	1.06124				0.64229	2.08741	3.63309
	1.20742				0.4535	1.40593	4.26817
	1.17846				0.50467	2.38684	2.7367
	0.68422				0.66185	0.92451	1.64767
	0.50944				0.60639	3.59114	4.98448
	3.79955				0.43756	2.1197	5.25575
	18.8116				0.82683	2.11109	9.91123
	9.46171				0.52068	1.08137	1.84647
	10.8077				0.8527	1.16007	1.63035
	0.39378				0.85859	3.83038	1.54144
	0.4601				3.21325	0.7574	0.91396
	0.3323				0.63647	1.68874	4.81937
	2.02939				0.67458	1.82332	3.99169
	0.32629				0.89503	1.4068	2.63664
	0.29666				0.4296	1.36309	4.76668
	8.82051				2.02532	0.95649	3.71638
	4.2169				1.23729	0.98569	4.15748
	2.99756				1.05816	1.4223	1.49276
	2.19387				5.60992	0.98151	1.08132
	0.32356				4.92461	1.10666	0.58142
	0.7352				4.20626	1.11494	1.25704
	6.26411				0.34609	0.94626	0.90042
	3.7953				1.01545	1.50966	0.35534
	11.352				0.91959	0.62599	1.37292
	0.57702				0.7723	0.85887	3.06579
	0.9445				2.37559	0.99889	2.86968
	1.03078				3.54781	1.12543	1.24471
	13.6083				3.49955	1.31392	10.5516
	7.98449				2.18857	0.81185	4.41209
					1.16798	2.09306	7.51378
					0.54852	2.67976	15.5084
					1.18538	1.89507	4.53946
					1.74825	3.62286	3.56097
					0.54155	2.72034	0.26856
					0.82262	1.70475	4.40181
					0.64035	2.86147	4.21191
					0.58315	2.18491	3.41542
					0.85996	3.01347	1.61078
					0.65925	2.42341	3.82373
					4.30574	0.94051	4.58785
					1.02218	2.01999	2.28465
					0.60449	1.68614	7.56503
					2.90528	1.40312	2.81487
					0.27901	1.5448	2.02187
					0.55424	1.00433	3.89732
					3.37239	3.77113	1.66009
					1.17624	1.98894	0.92388
					1.7002	2.22086	1.06853
					1.24939	1.59558	0.62947
					4.15983	2.48732	6.96986
					0.65427	3.64003	2.23014
					0.59656	3.21328	5.17455
					0.96258	1.44895	3.3979
					0.26761	3.56331	4.25767
					2.74031	2.61811
					4.19962	1.98327
					0.46406	2.83406
					1.34216	2.10662
					3.43715	1.74913
					5.5037	1.58015
					3.34867	1.98115
					2.44663	2.04814
					3.08756	1.64898
					1.86002	1.91115
					3.00032	2.40718
					1.48076	1.52952
					0.72917	0.85649
					1.14236	1.47784
					1.7747	2.12642
					1.27861	1.43131
					3.01117	1.72874
					0.86027	1.63416
					0.6809	2.70748
					1.8328	2.22906
					5.89624	1.65778
					1.89027	4.39528
					3.04566	2.13935
					2.56883	2.98042
					3.82571	4.0181
					1.62107	4.00816
					3.18604	4.40729
					8.66005	1.56804
					1.6087	1.41069
					7.84169	1.42728
					5.82504	2.14208
					0.5245	1.55224
					6.27595	0.86614
					2.43593	1.81361
					4.79954	1.19322
					2.66749	1.34018
					8.3331	1.13363
					0.87616	3.34184
					1.85319	2.85395
					1.08073	3.82269
					0.66309	2.21682
					2.13208	3.77827
					0.57552	3.63235
					0.67306	2.90632
					1.50974	1.61843
					0.7305	4.56963
					0.54678	3.92598
					0.41497	2.38303
					1.13054	0.95038
					0.96755	2.42223
					2.7031	1.29648
					1.63305	2.30598
					0.65456	1.971
					2.17577	2.62254
					2.76776	2.71658
					2.26849	0.91186
					1.15264	0.92334
					4.72863	1.46021
					3.77001	1.64533
					3.40288	1.90011
					4.48585	1.55619
					1.02208	0.83704
					0.72774	1.4337
					1.56275	1.15708
					0.61746	1.38526
					0.88673	0.66683
					0.72589	1.1037
					1.52708	0.59723
					7.87635	0.86139
					8.09962	1.1856
						0.97992
						7.56174
						3.5931
						1.18887
						1.86296
						1.91222
						7.67378
						2.70426
						2.49147
						4.9004
						6.56999
						0.29935
						1.65415
						0.52972
						0.3374
						1.80966
						0.29382
						0.80795
						0.92998
						0.59312
						1.09812
						0.77746
						0.31074
						1.19349
						3.30138
						1.17745
						1.12358
						0.7561
						0.39061
						1.02113
						3.50239
						2.94513
						5.08645
						7.83619
						0.3662
						6.49092
						2.84117
						2.74253
						0.37882
						5.32255
						4.97202
						3.34422
						3.67303
						0.51248
						4.94455
						5.00995
						2.02273
						2.26267
						2.03027
						0.29924
						3.66591
						0.91652
						0.70874
						0.43291
						2.0242
						5.14992
						1.47422
						4.45363
						3.84692
						4.64539
						0.5939
						0.53522
						0.85389
						5.09679
						2.20167
						0.63701
						3.05787
						4.38224
						3.06997
						1.40447
						1.05601
						2.73305
						1.38042
						2.02666
						3.36313
						3.06889
						6.0911
						3.188
						2.51624
						5.39343
						2.7654
						2.3165
						1.81992
						2.61801
						1.23506
						1.32263
						6.81953
						2.73925
						3.00398
						1.98096
						1.19875
						2.9176
						1.61834
						0.68382
						1.60701
						1.37401
						2.1721
						1.85153
						1.50223
						2.40002
						5.91497
						1.4519
						2.34136
						2.54424
						2.40554
						2.70836
						6.05344
						3.81014
						5.31164
						1.9403
						4.40497
						5.40932
						2.36378
						2.58005
						5.42649
						1.3212
						1.65044
						1.48461
						1.18667
						0.79874
						1.58796
						1.72499
						2.71313
						11.0003
						2.37988
						2.05358
						3.6297
						2.9483
						2.12327
						2.36819
						1.27491
						1.2859
						0.99792
						2.09615
						0.91531
						1.75524
						0.8815
						9.05942
						2.02014
						4.34533
						2.41023
						3.149
						5.20826
						1.30766
						0.98582
						1.34689
						1.94304
						1.43896
						0.77008
						0.9889
						4.21731
						2.74165
						2.52308
						1.27655
						1.23093
						1.66249
						1.3301
						1.70019
						1.46574
						3.83332
						2.84453
						15.8869
						1.72021
						2.68937
						1.31571
						1.4954
						0.92325
						1.42337
						2.45433
						1.08357
						2.29911
						2.88977
						1.56254
						4.23768
						2.08562
						1.43451
						2.65977
						2.5135
						1.36329
						3.91524
						0.65091
						0.40377
						0.59027
						1.29903
						1.9433
						1.37903
						1.44422
						1.11343
						1.03059
						1.48837
						2.22069
						1.71282
						1.05683
						6.07932
						1.70642
						2.42843
						2.09774
						1.82195
						9.71553
						3.58759
						1.54596
						2.83165
						2.28838
						2.43258
						2.48721
						2.1216
						4.53903
						4.64835
						4.55556
						1.45639
						1.36799
						1.67531
						3.44839
						6.49068
						1.21279
						1.26308
						4.04791
						1.89614
						2.25111
						2.01203
						2.20519
						4.54216
						2.45447
						4.42922
						7.21602
						5.33498
						5.94116
						5.74437
						1.5097
						4.78091
						4.68211
						1.89072
						3.69364
						2.54687
						5.02626
						1.90407
						3.70922
						2.594
						3.0354
						1.83021
						1.6736
						4.25677
						3.00342
						1.94311
						2.82008
						2.34687
						2.63157
						4.28541
						3.30825
						5.40512
						3.20178
						2.90401
						3.7993
						2.11003
						6.86521
						6.42992
						4.96811
						3.06924
						2.43092
						2.21611
						3.07364
						2.22989
						4.26994
						4.37224
						3.43317
						4.38511
						5.68989
						4.41329
						2.53489
						3.35889
						1.17052
						1.50178
						2.21277
						7.32858
						2.93626
						2.20678
						2.54487
						2.5513
						3.46011
						2.62523
						3.34941
						4.50539
						3.90438
						3.30684
						1.23769
						3.06862
						1.19171
						1.64105
						5.88052
						7.74297
						1.02829
						3.86765
						3.77314
						3.5715
						2.05612
						5.34668
						2.58074
						3.19466
						4.42537
						3.85895
						3.02307
						2.7691
						3.30198
						2.48719
						3.62672
						1.47052
						2.91158
						4.33951
						2.49329
						3.54553
						2.76941
						2.77757
						1.94925
						4.44665
						3.66283
						2.42056
						2.66317
						2.97659
						3.60578
						2.48589
Avg	2.29723	4.69251	4.60255		1.77172	2.43959	4.01634
SD	2.62507	5.07161	5.36107		1.69691	1.74928	2.78783

## Sheet: Statistics_ampulla
Data analyzed by SigmaPlot 13.0
One Way Analysis of Variance
Data source: Tc_amp in Notebook1
Normality Test (Shapiro-Wilk):	Failed	(P < 0.050)
Test execution ended by user request, ANOVA on Ranks begun
Kruskal-Wallis One Way Analysis of Variance on Ranks
Data source: Tc_amp in Notebook1
Group	N	Missing	Median	0.25	0.75
Col 1	134	0	1.567	0.918	2.495
Col 2	91	0	2.425	1.115	6.363
Col 3	96	0	2.259	0.809	6.114
H = 13.231 with 2 degrees of freedom. (P = 0.001)
The differences in the median values among the treatment groups are greater than would be expected by chance; there is a statistically significant difference (P = 0.001)
To isolate the group or groups that differ from the others use a multiple comparison procedure.
All Pairwise Multiple Comparison Procedures (Dunn's Method) :
Comparison	Diff of Ranks	Q	P	P<0.050
Col 2 vs Col 1	43.453	3.447	0.002	Yes
Col 2 vs Col 3	12.726	0.937	1	No
Col 3 vs Col 1	30.726	2.476	0.04	Yes
Note: The multiple comparisons on ranks do not include an adjustment for ties.
Col 1, Kcnq4+/+; Col 2, Kcnq4+/p.W276S; Col 3, Kcnq4p.W276S/p.W276S

## Sheet: Statistics_utricle
Data analyzed by SigmaPlot 13.0
One Way Analysis of Variance
Data source: Data 2 in Notebook1
Normality Test (Shapiro-Wilk):	Failed	(P < 0.050)
Test execution ended by user request, ANOVA on Ranks begun
Kruskal-Wallis One Way Analysis of Variance on Ranks
Data source: Data 2 in Notebook1
Group	N	Missing	Median	0.25	0.75
Col 1	229	0	1.176	0.674	2.072
Col 2	549	0	2.024	1.276	3.07
Col 3	159	0	3.573	1.893	5.175
H = 126.677 with 2 degrees of freedom. (P = <0.001)
The differences in the median values among the treatment groups are greater than would be expected by chance; there is a statistically significant difference (P = <0.001)
To isolate the group or groups that differ from the others use a multiple comparison procedure.
All Pairwise Multiple Comparison Procedures (Dunn's Method) :
Comparison	Diff of Ranks	Q	P	P<0.050
Col 3 vs Col 1	312.27	11.178	<0.001	Yes
Col 3 vs Col 2	160.642	6.591	<0.001	Yes
Col 2 vs Col 1	151.628	7.122	<0.001	Yes
Note: The multiple comparisons on ranks do not include an adjustment for ties.
Col 1, Kcnq4+/+; Col 2, Kcnq4+/p.W276S; Col 3, Kcnq4p.W276S/p.W276S
