# Supplementary material for: Vestibular hair cells are more prone to damage by excessive acceleration insult in the mouse with KCNQ4 dysfunction
Source: Sci Rep. 2024 Jul 3;14:15260. doi: 10.1038/s41598-024-66115-9 (PMC11219875; doi:10.1038/s41598-024-66115-9)
Supplement: Supplementary file 5 — Supplementary Information 5. [file 41598_2024_66115_MOESM5_ESM.xlsx]

## Sheet: Data file 5
Slow harmonic acceleration test															Step veloctiy test						Off-vertical rotation test								Immunocytochemistry
Group	Mouse No.	Gain													Group	Mouse No.	Rotation direction	Tc			Group	Mouse No.	Rotation direction	Modulation		Bias				DMSO, after stimulation					Retigabine, after stimulation
		0.08 Hz		0.1 Hz		0.16 Hz		0.32 Hz		0.64		1.28						Pre	After					Pre	After	Pre	After			No	KCNQ4/Calretinin (+) cell	KCNQ4/Calretinin (+) and Cilia (+) cell	% of intact hair cell		No	KCNQ4/Calretinin (+) cell	KCNQ4/Calretinin (+) and Cilia (+) cell	% of intact hair cell
		Pre	After	Pre	After	Pre	After	Pre	After	Pre	After	Pre	After		DMSO	1	Clockwise (CW)	5.0669	1.0324		DMSO	1	Clockwise (CW)	25.771	3.33886	7.60691	3.68759		Anterior semicircular canal	1	146	120	0.821918		1	112	110	0.982143
DMSO	1	0.704981	0.0705145	0.798238	0.0525945	0.918092	0.305476	1.03689	0.44191	1.01	0.57	1	0.65				Counter clockwise (CCW)	5.96273	0.406801				Counter clockwise (CCW)	30.4419	5.88	10.1185	0.438262			2	80	73	0.9125		2	109	108	0.990826
	2	0.622944	0.252266	0.719331	0.257638	0.804013	0.477526	0.882588	0.490399	0.95	0.6	1	0.63			2	CW	4.85918	2.76522			2	CW	18.9618	11.1125	5.29354	2.41321			3	114	105	0.921053		3	86	82	0.953488
	3	0.56498	0.029953	0.757684	0.0332885	0.852866	0.35217	0.984284	0.450674	0.99	0.62	0.99	0.64				CCW	4.14595	1.28045				CCW	25.2297	15.4987	9.99486	4.13077			4	111	100	0.900901		4	98	96	0.979592
	4	0.552909	0.0900725	0.613137	0.14168	0.638491	0.223748	0.845365	0.245816	0.97	0.45	0.98	0.6			3	CW	4.77353	1.30898			3	CW	24.8665	14.1565	11.1509	5.10621			5	79	70	0.886076		5	100	93	0.93
	5	0.750285	0.092379	0.690609	0.13601	0.84049	0.322777	0.865694	0.579712	0.98	0.72	0.99	0.74				CCW	6.43018	2.6579				CCW	20.4533	13.1716					6	96	85	0.885417		6	94	89	0.946809
	6	0.58	0.12	0.65	0.2	0.78	0.42	0.92	0.55	0.96	0.67	0.97	0.68			4	CW	8.05486	2.30066			4	CW	21.7263	11.1972										7	108	105	0.972222
	7	0.54	0.23	0.75	0.25	0.81	0.51	0.94	0.61	0.98	0.7	0.99	0.75				CCW	3.42598	0.579703				CCW	20.513	10.0638				Avg		104.333	92.1667	0.887977			101	97.5714	0.965011
Avg		0.616586	0.126455	0.711286	0.15303	0.806279	0.3731	0.924975	0.481216	0.977143	0.618571	0.988571	0.67			5	CW	6.33025	3.4629			5	CW	23.6081	15.5928				SD		25.2085	19.5491	0.0353168			9.29157	10.4699	0.0220393
SD		0.0812928	0.083185	0.0646704	0.0888783	0.0863185	0.101403	0.0682425	0.121788	0.0197605	0.0919109	0.0106904	0.0565685				CCW	3.23307	1.0314				CCW	27.9284	8.76799
																6	CW	6.01187	1.6768			6	CW	14.4648	8.03747	5.39654	8.84678		Lateral semicircular canal	1	100	88	0.88		1	85	81	0.952941
Retigabine	1	0.516551	0.334043	0.536438	0.332917	0.856637	0.610519	0.732687	0.621117	0.93	0.68	0.97	0.81				CCW	5.19631	0.196268				CCW	16.1885	13.4623	4.34388	10.4158			2	85	74	0.870588		2	78	76	0.974359
	2	0.85112	0.50637	0.938105	0.571049	1.08577	0.717885	1.17347	0.744188	1.11	0.82	1.05	0.9		Avg			5.2909	1.55829		Avg			22.5128	10.8566	7.70073	5.00552			3	91	84	0.923077		3	74	71	0.959459
	3	0.641326	0.42637	0.494652	0.582585	1.10279	0.926359	1.15513	0.866387	1.07	0.9	1.01	0.91		SD			1.366	1.03092		SD			4.70176	3.83076	2.75056	3.5147			4	106	91	0.858491		4	144	140	0.972222
	4	0.899696	0.615706	0.833269	0.522557	0.761394	0.769664	0.815458	0.747691	0.94	0.85	0.99	0.86																	5	83	72	0.86747		5	73	71	0.972603
	5	0.828047	0.269699	0.97377	0.27958	0.952129	0.637931	0.991238	0.765342	1	0.8	0.98	0.82		Group	Mouse No.	Rotation direction	Tc			Group	Mouse No.	Rotation direction	Modulation		Bias									6	90	84	0.933333
	6	0.47	0.32	0.65	0.34	0.71	0.55	0.88	0.6	0.92	0.81	0.97	0.85					CW						Pre	After	Pre	After		Avg		93	81.8	0.879925			90.6667	87.1667	0.96082
	7	0.43	0.28	0.58	0.36	0.74	0.52	0.85	0.68	0.95	0.78	0.98	0.8					Pre	After		Retigabine	1	Clockwise (CW)	20.995	9.70864	18.5287	17.0406		SD		9.82344	8.43801	0.0253172			26.9345	26.4077	0.0159474
Avg		0.662391	0.39317	0.715176	0.426955	0.88696	0.676051	0.942569	0.717818	0.988571	0.805714	0.992857	0.85		Retigabine	1	Clockwise (CW)	7.11872	3.53237				Counter clockwise (CCW)	24.1468	15.434	8.90695	7.89725
SD		0.196684	0.129319	0.197321	0.126972	0.163276	0.140923	0.170077	0.0918161	0.0747058	0.0677882	0.0287021	0.0432049				Counter clockwise (CCW)	4.67904	2.71184			2	CW	15.4837	11.7002	4.58712	2.38327		Utricle	1	93	91	0.978495		1	185	183	0.989189
																2	CW	5.74815	5.24231				CCW	25.4706	17.0613	3.00059	1.13267			2	101	99	0.980198		2	99	99	1
																	CCW	4.11389	4.09027			3	CW	18.9319	13.4437	9.07383	5.58283			3	95	93	0.978947		3	135	133	0.985185
																3	CW	3.96295	4.91124				CCW	23.0133	14.6502	10.9239	6.39771			4	137	134	0.978102		4	107	104	0.971963
																	CCW	3.54721	2.84538			4	CW	23.282	8.54176					5	101	100	0.990099		5	140	138	0.985714
																4	CW	4.61817	2.45428				CCW	32.6071	15.9997					6	188	177	0.941489		6	119	117	0.983193
																	CCW	4.29091	2.56556			5	CW	25.3251	7.2164				Avg		119.167	115.667	0.974555			130.833	129	0.985874
																5	CW	7.90349	1.50348				CCW	32.3289	5.35851				SD		37.376	33.892	0.0168178			30.8442	30.6007	0.00907466
																	CCW	7.56043	2.62875			6	CW	19.4774	9.3389	4.825	8.33991
																6	CW	7.73227	4.31035				CCW	24.7579	12.97	6.13165	3.48827		Saccule	1	155	133	0.858065		1	219	209	0.954338
																	CCW	4.7923	3.26738		Avg			23.8183	11.7853	8.24722	6.53281			2	180	168	0.933333		2	165	154	0.933333
															Avg			5.50563	3.3386		SD			5.01595	3.745	4.94401	4.95856			3	147	134	0.911565		3	183	174	0.95082
															SD			1.62923	1.10932											4	168	150	0.892857		4	109	105	0.963303
																														5	136	124	0.911765		5	126	116	0.920635
																													Avg		157.2	141.8	0.901517			160.4	151.6	0.944486
																													SD		17.2829	17.3839	0.0282018			44.1339	42.5476	0.0172083
Data S3. Raw data of gain value in slow harmonic acceleration test, time constant in step velocity test, modulation and bias in off-vertical axis rotation test, and hair cell count after stimulation in Kcnq4+/+ mice treated with DMSO or retigabine. Statistical analysis can be found in the following worksheets.
Blank: data was not available due to poor quality eye tracing
Pre, before stimulation; After, after stimulation
KCNQ4/Calretinin (+) cell, total hair cells with KCNQ4 and calretinin-positive staining; KCNQ4/Calretinin (+) and Cilia (+) cell, intact hair cells with KCNQ4 and calretinin-positive staining; % of intact hair cell, )KCNQ4/Calretinin (+) and Cilia (+) cell/KCNQ4/Calretinin (+) cell) X 100

## Sheet: Statistics_gain 0.08Hz
Data analyzed by SigmaPlot 13.0
Two Way Repeated Measures ANOVA (One Factor Repetition)
Data source: SHA_Gain_0.08 in Notebook1
Balanced Design
Dependent Variable: Col 3
Normality Test (Shapiro-Wilk):	Passed	(P = 0.998)
Equal Variance Test (Brown-Forsythe):	Passed	(P = 1.000)
Source of Variation	DF	SS	MS	F	P
Col 1	1	0.171	0.171	6.843	0.023
Col 4(Col 1)	12	0.3	0.025
Col 2	1	1.009	1.009	106.324	<0.001
Col 1 x Col 2	1	0.0854	0.0854	8.999	0.011
Residual	12	0.114	0.00949
Total	27	1.679	0.0622
Main effects cannot be properly interpreted if significant interaction is determined. This is because the size of a factor's effect depends upon the level of the other factor.
The effect of different levels of Col 1 depends on what level of Col 2 is present. There is a statistically significant interaction between Col 1 and Col 2. (P = 0.011)
Power of performed test with alpha = 0.0500: for Col 1 : 0.603
Power of performed test with alpha = 0.0500: for Col 2 : 1.000
Power of performed test with alpha = 0.0500: for Col 1 x Col 2 : 0.738
Least square means for Col 1 :
Group	Mean
DMSO	0.372
Reti	0.528
Std Err of LS Mean = 0.0422
Least square means for Col 2 :
Group	Mean
Pre	0.639
After	0.26
Std Err of LS Mean = 0.0351
Least square means for Col 1 x Col 2 :
Group	Mean
DMSO x Pre	0.617
DMSO x After	0.126
Reti x Pre	0.662
Reti x After	0.393
Std Err of LS Mean = 0.0496
All Pairwise Multiple Comparison Procedures (Holm-Sidak method):
Overall significance level = 0.05
Comparisons for factor: Col 2 within DMSO
Comparison	Diff of Means	t	P	P<0.050
Pre vs. After	0.49	9.412	<0.001	Yes
Comparisons for factor: Col 2 within Reti
Comparison	Diff of Means	t	P	P<0.050
Pre vs. After	0.269	5.17	<0.001	Yes
Comparisons for factor: Col 1 within Pre
Comparison	Diff of Means	t	P	P<0.050
Reti vs. DMSO	0.0458	0.653	0.521	No
Comparisons for factor: Col 1 within After
Comparison	Diff of Means	t	P	P<0.050
Reti vs. DMSO	0.267	3.801	0.001	Yes
Reti, retigabine; Pre, before the hypergravity stimulation; After, after the hypergravity stimulation

## Sheet: Statistics_gain 0.1Hz
Data analyzed by SigmaPlot 13.0
Two Way Repeated Measures ANOVA (One Factor Repetition)
Data source: SHA_Gain_0.1 in Notebook1
Balanced Design
Dependent Variable: Col 3
Normality Test (Shapiro-Wilk):	Passed	(P = 0.187)
Equal Variance Test (Brown-Forsythe):	Passed	(P = 0.731)
Source of Variation	DF	SS	MS	F	P
Col 1	1	0.135	0.135	8.406	0.013
Col 4(Col 1)	12	0.193	0.0161
Col 2	1	1.254	1.254	71.647	<0.001
Col 1 x Col 2	1	0.128	0.128	7.291	0.019
Residual	12	0.21	0.0175
Total	27	1.919	0.0711
Main effects cannot be properly interpreted if significant interaction is determined. This is because the size of a factor's effect depends upon the level of the other factor.
The effect of different levels of Col 1 depends on what level of Col 2 is present. There is a statistically significant interaction between Col 1 and Col 2. (P = 0.019)
Power of performed test with alpha = 0.0500: for Col 1 : 0.705
Power of performed test with alpha = 0.0500: for Col 2 : 1.000
Power of performed test with alpha = 0.0500: for Col 1 x Col 2 : 0.635
Least square means for Col 1 :
Group	Mean
DMSO	0.432
Reti	0.571
Std Err of LS Mean = 0.0339
Least square means for Col 2 :
Group	Mean
Pre	0.713
After	0.29
Std Err of LS Mean = 0.0346
Least square means for Col 1 x Col 2 :
Group	Mean
DMSO x Pre	0.711
DMSO x After	0.153
Reti x Pre	0.715
Reti x After	0.427
Std Err of LS Mean = 0.0490
All Pairwise Multiple Comparison Procedures (Holm-Sidak method):
Overall significance level = 0.05
Comparisons for factor: Col 2 within DMSO
Comparison	Diff of Means	t	P	P<0.050
Pre vs. After	0.558	7.895	<0.001	Yes
Comparisons for factor: Col 2 within Reti
Comparison	Diff of Means	t	P	P<0.050
Pre vs. After	0.288	4.076	0.002	Yes
Comparisons for factor: Col 1 within Pre
Comparison	Diff of Means	t	P	P<0.050
Reti vs. DMSO	0.00389	0.0562	0.956	No
Comparisons for factor: Col 1 within After
Comparison	Diff of Means	t	P	P<0.050
Reti vs. DMSO	0.274	3.956	<0.001	Yes
Reti, retigabine; Pre, before the hypergravity stimulation; After, after the hypergravity stimulation

## Sheet: Statistics_gain 0.16Hz
Data analyzed by SigmaPlot 13.0
Two Way Repeated Measures ANOVA (One Factor Repetition)
Data source: SHA_Gain_0.16 in Notebook1
Balanced Design
Dependent Variable: Col 3
Normality Test (Shapiro-Wilk):	Passed	(P = 0.998)
Equal Variance Test (Brown-Forsythe):	Passed	(P = 0.994)
Source of Variation	DF	SS	MS	F	P
Col 1	1	0.258	0.258	10.236	0.008
Col 4(Col 1)	12	0.302	0.0252
Col 2	1	0.726	0.726	104.227	<0.001
Col 1 x Col 2	1	0.0865	0.0865	12.412	0.004
Residual	12	0.0836	0.00697
Total	27	1.456	0.0539
Main effects cannot be properly interpreted if significant interaction is determined. This is because the size of a factor's effect depends upon the level of the other factor.
The effect of different levels of Col 1 depends on what level of Col 2 is present. There is a statistically significant interaction between Col 1 and Col 2. (P = 0.004)
Power of performed test with alpha = 0.0500: for Col 1 : 0.797
Power of performed test with alpha = 0.0500: for Col 2 : 1.000
Power of performed test with alpha = 0.0500: for Col 1 x Col 2 : 0.872
Least square means for Col 1 :
Group	Mean
DMSO	0.59
Reti	0.782
Std Err of LS Mean = 0.0424
Least square means for Col 2 :
Group	Mean
Pre	0.847
After	0.525
Std Err of LS Mean = 0.0339
Least square means for Col 1 x Col 2 :
Group	Mean
DMSO x Pre	0.806
DMSO x After	0.373
Reti x Pre	0.887
Reti x After	0.676
Std Err of LS Mean = 0.0479
All Pairwise Multiple Comparison Procedures (Holm-Sidak method):
Overall significance level = 0.05
Comparisons for factor: Col 2 within DMSO
Comparison	Diff of Means	t	P	P<0.050
Pre vs. After	0.433	9.71	<0.001	Yes
Comparisons for factor: Col 2 within Reti
Comparison	Diff of Means	t	P	P<0.050
Pre vs. After	0.211	4.728	<0.001	Yes
Comparisons for factor: Col 1 within Pre
Comparison	Diff of Means	t	P	P<0.050
Reti vs. DMSO	0.0807	1.191	0.249	No
Comparisons for factor: Col 1 within After
Comparison	Diff of Means	t	P	P<0.050
Reti vs. DMSO	0.303	4.472	<0.001	Yes
Reti, retigabine; Pre, before the hypergravity stimulation; After, after the hypergravity stimulation

## Sheet: Statistics_gain 0.32Hz
Data analyzed by SigmaPlot 13.0
Two Way Repeated Measures ANOVA (One Factor Repetition)
Data source: SHA_Gain_0.32 in Notebook1
Balanced Design
Dependent Variable: Col 3
Normality Test (Shapiro-Wilk):	Passed	(P = 0.164)
Equal Variance Test (Brown-Forsythe):	Passed	(P = 0.958)
Source of Variation	DF	SS	MS	F	P
Col 1	1	0.113	0.113	5.521	0.037
Col 4(Col 1)	12	0.246	0.0205
Col 2	1	0.782	0.782	98.489	<0.001
Col 1 x Col 2	1	0.0839	0.0839	10.57	0.007
Residual	12	0.0953	0.00794
Total	27	1.32	0.0489
Main effects cannot be properly interpreted if significant interaction is determined. This is because the size of a factor's effect depends upon the level of the other factor.
The effect of different levels of Col 1 depends on what level of Col 2 is present. There is a statistically significant interaction between Col 1 and Col 2. (P = 0.007)
Power of performed test with alpha = 0.0500: for Col 1 : 0.498
Power of performed test with alpha = 0.0500: for Col 2 : 1.000
Power of performed test with alpha = 0.0500: for Col 1 x Col 2 : 0.810
Least square means for Col 1 :
Group	Mean
DMSO	0.703
Reti	0.83
Std Err of LS Mean = 0.0382
Least square means for Col 2 :
Group	Mean
Pre	0.934
After	0.6
Std Err of LS Mean = 0.0319
Least square means for Col 1 x Col 2 :
Group	Mean
DMSO x Pre	0.925
DMSO x After	0.481
Reti x Pre	0.943
Reti x After	0.718
Std Err of LS Mean = 0.0451
All Pairwise Multiple Comparison Procedures (Holm-Sidak method):
Overall significance level = 0.05
Comparisons for factor: Col 2 within DMSO
Comparison	Diff of Means	t	P	P<0.050
Pre vs. After	0.444	9.316	<0.001	Yes
Comparisons for factor: Col 2 within Reti
Comparison	Diff of Means	t	P	P<0.050
Pre vs. After	0.225	4.718	<0.001	Yes
Comparisons for factor: Col 1 within Pre
Comparison	Diff of Means	t	P	P<0.050
Reti vs. DMSO	0.0176	0.276	0.785	No
Comparisons for factor: Col 1 within After
Comparison	Diff of Means	t	P	P<0.050
Reti vs. DMSO	0.237	3.713	0.001	Yes
Reti, retigabine; Pre, before the hypergravity stimulation; After, after the hypergravity stimulation

## Sheet: Statistics_gain 0.64Hz
Data analyzed by SigmaPlot 13.0
Two Way Repeated Measures ANOVA (One Factor Repetition)
Data source: SHA_Gain_0.64 in Notebook1
Balanced Design
Dependent Variable: Col 3
Normality Test (Shapiro-Wilk):	Passed	(P = 0.575)
Equal Variance Test (Brown-Forsythe):	Passed	(P = 0.967)
Source of Variation	DF	SS	MS	F	P
Col 1	1	0.069	0.069	11.489	0.005
Col 4(Col 1)	12	0.0721	0.00601
Col 2	1	0.513	0.513	146.523	<0.001
Col 1 x Col 2	1	0.054	0.054	15.433	0.002
Residual	12	0.042	0.0035
Total	27	0.75	0.0278
Main effects cannot be properly interpreted if significant interaction is determined. This is because the size of a factor's effect depends upon the level of the other factor.
The effect of different levels of Col 1 depends on what level of Col 2 is present. There is a statistically significant interaction between Col 1 and Col 2. (P = 0.002)
Power of performed test with alpha = 0.0500: for Col 1 : 0.844
Power of performed test with alpha = 0.0500: for Col 2 : 1.000
Power of performed test with alpha = 0.0500: for Col 1 x Col 2 : 0.936
Least square means for Col 1 :
Group	Mean
DMSO	0.798
Reti	0.897
Std Err of LS Mean = 0.0207
Least square means for Col 2 :
Group	Mean
Pre	0.983
After	0.712
Std Err of LS Mean = 0.0184
Least square means for Col 1 x Col 2 :
Group	Mean
DMSO x Pre	0.977
DMSO x After	0.619
Reti x Pre	0.989
Reti x After	0.806
Std Err of LS Mean = 0.0261
All Pairwise Multiple Comparison Procedures (Holm-Sidak method):
Overall significance level = 0.05
Comparisons for factor: Col 2 within DMSO
Comparison	Diff of Means	t	P	P<0.050
Pre vs. After	0.359	11.337	<0.001	Yes
Comparisons for factor: Col 2 within Reti
Comparison	Diff of Means	t	P	P<0.050
Pre vs. After	0.183	5.781	<0.001	Yes
Comparisons for factor: Col 1 within Pre
Comparison	Diff of Means	t	P	P<0.050
Reti vs. DMSO	0.0114	0.31	0.759	No
Comparisons for factor: Col 1 within After
Comparison	Diff of Means	t	P	P<0.050
Reti vs. DMSO	0.187	5.078	<0.001	Yes
Reti, retigabine; Pre, before the hypergravity stimulation; After, after the hypergravity stimulation

## Sheet: Statistics_gain 1.28Hz
Data analyzed by SigmaPlot 13.0
Two Way Repeated Measures ANOVA (One Factor Repetition)
Data source: SHA_Gain_1.28 in Notebook1
Balanced Design
Dependent Variable: Col 3
Normality Test (Shapiro-Wilk):	Passed	(P = 0.664)
Equal Variance Test (Brown-Forsythe):	Passed	(P = 0.072)
Source of Variation	DF	SS	MS	F	P
Col 1	1	0.0585	0.0585	30.548	<0.001
Col 4(Col 1)	12	0.023	0.00192
Col 2	1	0.37	0.37	347.544	<0.001
Col 1 x Col 2	1	0.0549	0.0549	51.54	<0.001
Residual	12	0.0128	0.00107
Total	27	0.52	0.0192
Main effects cannot be properly interpreted if significant interaction is determined. This is because the size of a factor's effect depends upon the level of the other factor.
The effect of different levels of Col 1 depends on what level of Col 2 is present. There is a statistically significant interaction between Col 1 and Col 2. (P = <0.001)
Power of performed test with alpha = 0.0500: for Col 1 : 0.999
Power of performed test with alpha = 0.0500: for Col 2 : 1.000
Power of performed test with alpha = 0.0500: for Col 1 x Col 2 : 1.000
Least square means for Col 1 :
Group	Mean
DMSO	0.829
Reti	0.921
Std Err of LS Mean = 0.0117
Least square means for Col 2 :
Group	Mean
Pre	0.99
After	0.76
Std Err of LS Mean = 0.0103
Least square means for Col 1 x Col 2 :
Group	Mean
DMSO x Pre	0.989
DMSO x After	0.67
Reti x Pre	0.991
Reti x After	0.85
Std Err of LS Mean = 0.0146
All Pairwise Multiple Comparison Procedures (Holm-Sidak method):
Overall significance level = 0.05
Comparisons for factor: Col 2 within DMSO
Comparison	Diff of Means	t	P	P<0.050
Pre vs. After	0.319	18.259	<0.001	Yes
Comparisons for factor: Col 2 within Reti
Comparison	Diff of Means	t	P	P<0.050
Pre vs. After	0.141	8.106	<0.001	Yes
Comparisons for factor: Col 1 within Pre
Comparison	Diff of Means	t	P	P<0.050
Reti vs. DMSO	0.00286	0.138	0.891	No
Comparisons for factor: Col 1 within After
Comparison	Diff of Means	t	P	P<0.050
Reti vs. DMSO	0.18	8.723	<0.001	Yes
Reti, retigabine; Pre, before the hypergravity stimulation; After, after the hypergravity stimulation

## Sheet: Statistics_Time constant
Data analyzed by SigmaPlot 13.0
Two Way Repeated Measures ANOVA (One Factor Repetition)
Data source: SV_Reti in Stat_TwoWayRMANOVA_20210217
Balanced Design
Dependent Variable: Col 4
Normality Test (Shapiro-Wilk):	Passed	(P = 1.000)
Equal Variance Test (Brown-Forsythe):	Passed	(P = 0.346)
Source of Variation	DF	SS	MS	F	P
Col 1	1	11.941	11.941	6.252	0.02
Col 3(Col 1)	22	42.019	1.91
Col 2	1	104.417	104.417	69.755	<0.001
Col 1 x Col 2	1	7.353	7.353	4.912	0.037
Residual	22	32.932	1.497
Total	47	198.662	4.227
Main effects cannot be properly interpreted if significant interaction is determined. This is because the size of a factor's effect depends upon the level of the other factor.
The effect of different levels of Col 1 depends on what level of Col 2 is present. There is a statistically significant interaction between Col 1 and Col 2. (P = 0.037)
Power of performed test with alpha = 0.0500: for Col 1 : 0.591
Power of performed test with alpha = 0.0500: for Col 2 : 1.000
Power of performed test with alpha = 0.0500: for Col 1 x Col 2 : 0.473
Least square means for Col 1 :
Group	Mean
WT_DMSO	3.425
WT_Reti	4.422
Std Err of LS Mean = 0.282
Least square means for Col 2 :
Group	Mean
Pre	5.398
After	2.448
Std Err of LS Mean = 0.266
Least square means for Col 1 x Col 2 :
Group	Mean
WT_DMSO x Pre	5.291
WT_DMSO x After	1.558
WT_Reti x Pre	5.506
WT_Reti x After	3.339
Std Err of LS Mean = 0.377
All Pairwise Multiple Comparison Procedures (Holm-Sidak method):
Overall significance level = 0.05
Comparisons for factor: Col 2 within WT_DMSO
Comparison	Diff of Means	t	P	P<0.050
Pre vs. After	3.733	7.473	<0.001	Yes
Comparisons for factor: Col 2 within WT_Reti
Comparison	Diff of Means	t	P	P<0.050
Pre vs. After	2.167	4.339	<0.001	Yes
Comparisons for factor: Col 1 within Pre
Comparison	Diff of Means	t	P	P<0.050
WT_Reti vs. WT_DMSO	0.215	0.403	0.689	No
Comparisons for factor: Col 1 within After
Comparison	Diff of Means	t	P	P<0.050
WT_Reti vs. WT_DMSO	1.78	3.341	0.002	Yes
WT, Kcnq4+/+; Reti, retigabine; Pre, before the hypergravity stimulation; After, after the hypergravity stimulation

## Sheet: Statistics_modulation
Data analyzed by SigmaPlot 13.0
Two Way Repeated Measures ANOVA (One Factor Repetition)
Data source: Modul_Reti in OVAR
Balanced Design
Dependent Variable: Col 4
Normality Test (Shapiro-Wilk):	Passed	(P = 0.999)
Equal Variance Test (Brown-Forsythe):	Passed	(P = 1.000)
Source of Variation	DF	SS	MS	F	P
Col 1	1	14.974	14.974	0.903	0.352
Col 3(Col 1)	22	364.975	16.59
Col 2	1	1683.53	1683.53	78.694	<0.001
Col 1 x Col 2	1	0.426	0.426	0.0199	0.889
Residual	22	470.652	21.393
Total	47	2534.56	53.927
The difference in the mean values among the different levels of Col 1 is not great enough to exclude the possibility that the difference is just due to random sampling variability after allowing for the effects of differences in Col 2. There is not a statistically significant difference (P = 0.352).
The difference in the mean values among the different levels of Col 2 is greater than would be expected by chance after allowing for effects of differences in Col 1. There is a statistically significant difference (P = <0.001). To isolate which group(s) differ from the others use a multiple comparison procedure.
The effect of different levels of Col 1 does not depend on what level of Col 2 is present. There is not a statistically significant interaction between Col 1 and Col 2. (P = 0.889)
Power of performed test with alpha = 0.0500: for Col 1 : --
Power of performed test with alpha = 0.0500: for Col 2 : 1.000
Power of performed test with alpha = 0.0500: for Col 1 x Col 2 : --
Least square means for Col 1 :
Group	Mean
WT_DMSO	16.685
WT_Reti	17.802
Std Err of LS Mean = 0.831
Least square means for Col 2 :
Group	Mean
Pre	23.166
After	11.321
Std Err of LS Mean = 0.890
Least square means for Col 1 x Col 2 :
Group	Mean
WT_DMSO x Pre	22.513
WT_DMSO x After	10.857
WT_Reti x Pre	23.818
WT_Reti x After	11.785
Std Err of LS Mean = 1.258
All Pairwise Multiple Comparison Procedures (Holm-Sidak method):
Overall significance level = 0.05
Comparisons for factor: Col 2
Comparison	Diff of Means	t	P	P<0.050
Pre vs. After	11.845	8.871	<0.001	Yes
WT, Kcnq4+/+; Reti, retigabine; Pre, before the hypergravity stimulation; After, after the hypergravity stimulation

## Sheet: Statistics_bias
Data analyzed by SigmaPlot 13.0
Two Way Repeated Measures ANOVA (One Factor Repetition)
Data source: Bias_Reti in OVAR
General Linear Model
Dependent Variable: Col 4
Normality Test (Shapiro-Wilk):	Passed	(P = 0.633)
Equal Variance Test (Brown-Forsythe):	Failed	(P < 0.050)
Source of Variation	DF	SS	MS	F	P
Col 1	1	8.028	8.028	0.299	0.594
Col 3(Col 1)	13	349.578	26.891
Col 2	1	36.297	36.297	4.17	0.062
Col 1 x Col 2	1	1.796	1.796	0.206	0.657
Residual	13	113.148	8.704
Total	29	507.935	17.515
The difference in the mean values among the different levels of Col 1 is not great enough to exclude the possibility that the difference is just due to random sampling variability after allowing for the effects of differences in Col 2. There is not a statistically significant difference (P = 0.594).
The difference in the mean values among the different levels of Col 2 is not great enough to exclude the possibility that the difference is just due to random sampling variability after allowing for the effects of differences in Col 1. There is not a statistically significant difference (P = 0.062).
The effect of different levels of Col 1 does not depend on what level of Col 2 is present. There is not a statistically significant interaction between Col 1 and Col 2. (P = 0.657)
Power of performed test with alpha = 0.0500: for Col 1 : --
Power of performed test with alpha = 0.0500: for Col 2 : 0.378
Power of performed test with alpha = 0.0500: for Col 1 x Col 2 : --
Expected Mean Squares:
Approximate DF Residual for Col 1 = 13.000
Expected MS(Col 1) = var(res) + 2.000 var(Col 3(Col 1)) + var(Col 1)
Expected MS(Col 3(Col 1)) = var(res) + 2.000 var(Col 3(Col 1))
Expected MS(Col 2) = var(res) + var(Col 2)
Expected MS(Col 1 x Col 2) = var(res) + var(Col 1 x Col 2)
Expected MS(Residual) = var(res)
Least square means for Col 1 :
Group	Mean	SEM
WT_DMSO	6.353	1.386
WT_Reti	7.39	1.296
Least square means for Col 2 :
Group	Mean
Pre	7.974
After	5.769
Std Err of LS Mean = 1.092
Least square means for Col 1 x Col 2 :
Group	Mean	SEM
WT_DMSO x Pre	7.701	1.595
WT_DMSO x After	5.006	1.595
WT_Reti x Pre	8.247	1.492
WT_Reti x After	6.533	1.492
WT, Kcnq4+/+; Reti, retigabine; Pre, before the hypergravity stimulation; After, after the hypergravity stimulation

[truncated: 8 more sheets: Statistics_immuno_ASCC_HC ratio, Statistics_immuno_ASCC_KCNQ4(+), Statistics_immuno_LSCC_HC ratio, Statistics_immuno_LSCC_KCNQ4(+), Statistics_immuno_Utri_HC ratio, Statistics_immuno_Utri_KCNQ4(+), Statistics_immuno_Sacc_HC ratio, Statistics_immuno_Sacc_KCNQ4(+)]
